# Supplementary material for: A new member of the novel, non-core Brucella clade: An exotic frog isolate closely related to atypical Brucella isolates from recent human brucellosis cases in Australia
Source: BMC Microbiol. 2025 Dec 13;25:790. doi: 10.1186/s12866-025-04479-2 (PMC12701591; doi:10.1186/s12866-025-04479-2)
Supplement: Supplementary file 7 — Additional file 7. Pairwise average nucleotide identities of all analyzed strains. [file 12866_2025_4479_MOESM7_ESM.xlsx]

## Sheet: Information
sheet_number	sheet_name	content_summary
1	Information	Summary of sheet contents. FYI: Each sheet is protected to prevent accidental changes to its contents. To unprotect a sheet, follow these steps: Right-click on the sheet label at the bottom of the screen and select "Unprotect Sheet"; no password is required.
2	Additional file 7	Complete table containing pairwise average nucleotide identity (ANI) values of all isolates determined with fastANI (v1.33).

## Sheet: Additional file 7
Additional file 7 Pairwise average nucleotide identities of all analyzed strains.
Strain	CVUAS_1139.3	FO700662	16M	1330	63/290	CIP 82.115	Thomsen	63/9	CCM 4915	B2/94	686	RM 6/66	Ether	86/8/59	F60	CNS 2-75	292	Tulya	513	5K33	B1/94	40	B3196	NF2653	BO1	544	C68	870	B13-0095	09RB8471	09RB8910	2280	10RB9213	09RB8913	09RB8918	10RB9210	10RB9212	BO3	6810	BO2	458	10RB9215	1410123041	17-2122-4144	191011898	NBRC 102588	JCM 16234	DSM 22355	DSM 13340
CVUAS_1139.3	0	0	0	0	0	0	0	0	0	0	0	0	0	0	0	0	0	0	0	0	0	0	0	0	0	0	0	0	0	0	0	0	0	0	0	0	0	0	0	0	0	0	0	0	0	0	0	0	0
FO700662	97.9353	0	0	0	0	0	0	0	0	0	0	0	0	0	0	0	0	0	0	0	0	0	0	0	0	0	0	0	0	0	0	0	0	0	0	0	0	0	0	0	0	0	0	0	0	0	0	0	0
16M	97.4339	97.6193	0	0	0	0	0	0	0	0	0	0	0	0	0	0	0	0	0	0	0	0	0	0	0	0	0	0	0	0	0	0	0	0	0	0	0	0	0	0	0	0	0	0	0	0	0	0	0
1330	97.5219	97.6729	99.6554	0	0	0	0	0	0	0	0	0	0	0	0	0	0	0	0	0	0	0	0	0	0	0	0	0	0	0	0	0	0	0	0	0	0	0	0	0	0	0	0	0	0	0	0	0	0
63/290	97.4656	97.4954	99.5419	99.5998	0	0	0	0	0	0	0	0	0	0	0	0	0	0	0	0	0	0	0	0	0	0	0	0	0	0	0	0	0	0	0	0	0	0	0	0	0	0	0	0	0	0	0	0	0
CIP 82.115	82.7491	82.8662	82.7914	82.7532	82.8056	0	0	0	0	0	0	0	0	0	0	0	0	0	0	0	0	0	0	0	0	0	0	0	0	0	0	0	0	0	0	0	0	0	0	0	0	0	0	0	0	0	0	0	0
Thomsen	97.4767	97.6445	99.618	99.7738	99.5712	82.7434	0	0	0	0	0	0	0	0	0	0	0	0	0	0	0	0	0	0	0	0	0	0	0	0	0	0	0	0	0	0	0	0	0	0	0	0	0	0	0	0	0	0	0
63/9	97.4853	97.6182	99.879	99.6762	99.5413	82.8207	99.6267	0	0	0	0	0	0	0	0	0	0	0	0	0	0	0	0	0	0	0	0	0	0	0	0	0	0	0	0	0	0	0	0	0	0	0	0	0	0	0	0	0	0
CCM 4915	97.6201	97.7266	99.7173	99.7995	99.6568	82.7708	99.7635	99.733	0	0	0	0	0	0	0	0	0	0	0	0	0	0	0	0	0	0	0	0	0	0	0	0	0	0	0	0	0	0	0	0	0	0	0	0	0	0	0	0	0
B2/94	97.5495	97.6982	99.7027	99.7789	99.6616	82.8405	99.7328	99.7215	99.8289	0	0	0	0	0	0	0	0	0	0	0	0	0	0	0	0	0	0	0	0	0	0	0	0	0	0	0	0	0	0	0	0	0	0	0	0	0	0	0	0
686	97.5187	97.6582	99.6359	99.8928	99.5725	82.867	99.7599	99.6548	99.778	99.7559	0	0	0	0	0	0	0	0	0	0	0	0	0	0	0	0	0	0	0	0	0	0	0	0	0	0	0	0	0	0	0	0	0	0	0	0	0	0	0
RM 6/66	97.5031	97.6792	99.6309	99.8912	99.5716	82.8871	99.7524	99.6533	99.7794	99.7519	99.9278	0	0	0	0	0	0	0	0	0	0	0	0	0	0	0	0	0	0	0	0	0	0	0	0	0	0	0	0	0	0	0	0	0	0	0	0	0	0
Ether	97.4509	97.6461	99.853	99.6543	99.5403	82.8571	99.6191	99.8679	99.7172	99.6997	99.6382	99.6312	0	0	0	0	0	0	0	0	0	0	0	0	0	0	0	0	0	0	0	0	0	0	0	0	0	0	0	0	0	0	0	0	0	0	0	0	0
86/8/59	97.4725	97.6149	99.7031	99.6801	99.532	82.7609	99.6371	99.7116	99.7354	99.7285	99.6639	99.6599	99.7063	0	0	0	0	0	0	0	0	0	0	0	0	0	0	0	0	0	0	0	0	0	0	0	0	0	0	0	0	0	0	0	0	0	0	0	0
F60	97.1659	97.2889	97.5013	97.5636	97.4542	82.5049	97.5392	97.5209	97.6302	97.5747	97.565	97.5657	97.4999	97.5241	0	0	0	0	0	0	0	0	0	0	0	0	0	0	0	0	0	0	0	0	0	0	0	0	0	0	0	0	0	0	0	0	0	0	0
CNS 2-75	83.3986	83.3461	83.3094	83.2768	83.264	87.95	83.3534	83.3226	83.428	83.3876	83.3973	83.374	83.3501	83.2574	83.195	0	0	0	0	0	0	0	0	0	0	0	0	0	0	0	0	0	0	0	0	0	0	0	0	0	0	0	0	0	0	0	0	0	0
292	97.4844	97.6277	99.6838	99.6569	99.52	82.7447	99.6162	99.686	99.7204	99.7001	99.6359	99.6394	99.6839	99.9626	97.5029	83.2814	0	0	0	0	0	0	0	0	0	0	0	0	0	0	0	0	0	0	0	0	0	0	0	0	0	0	0	0	0	0	0	0	0
Tulya	97.4758	97.5868	99.6749	99.6507	99.52	82.7339	99.608	99.684	99.7087	99.6945	99.6299	99.6349	99.673	99.8303	97.5157	83.2701	99.8431	0	0	0	0	0	0	0	0	0	0	0	0	0	0	0	0	0	0	0	0	0	0	0	0	0	0	0	0	0	0	0	0
513	97.5867	97.7177	99.6693	99.7519	99.6158	82.808	99.7084	99.6835	99.8076	99.793	99.7346	99.7366	99.669	99.6996	97.5777	83.2866	99.7065	99.6957	0	0	0	0	0	0	0	0	0	0	0	0	0	0	0	0	0	0	0	0	0	0	0	0	0	0	0	0	0	0	0
5K33	97.5408	97.6641	99.6214	99.7062	99.5467	82.7371	99.6603	99.6251	99.7571	99.7403	99.6816	99.6867	99.6181	99.6406	97.5538	83.2619	99.6505	99.6495	99.7509	0	0	0	0	0	0	0	0	0	0	0	0	0	0	0	0	0	0	0	0	0	0	0	0	0	0	0	0	0	0
B1/94	97.5236	97.6739	99.6411	99.7167	99.591	82.7743	99.6736	99.6492	99.7614	99.8198	99.696	99.6891	99.6311	99.6532	97.5563	83.2503	99.6637	99.6646	99.7602	99.7075	0	0	0	0	0	0	0	0	0	0	0	0	0	0	0	0	0	0	0	0	0	0	0	0	0	0	0	0	0
40	97.5287	97.6691	99.6106	99.8645	99.5592	82.6746	99.7292	99.6306	99.7639	99.7363	99.9106	99.946	99.6216	99.6414	97.5635	83.3581	99.6603	99.6454	99.7561	99.7016	99.7052	0	0	0	0	0	0	0	0	0	0	0	0	0	0	0	0	0	0	0	0	0	0	0	0	0	0	0	0
B3196	97.4228	97.5814	99.6672	99.6389	99.5238	82.6912	99.5954	99.6752	99.6909	99.6892	99.6215	99.6163	99.6675	99.8919	97.4834	83.2784	99.889	99.8136	99.6778	99.6293	99.6252	99.6284	0	0	0	0	0	0	0	0	0	0	0	0	0	0	0	0	0	0	0	0	0	0	0	0	0	0	0
NF2653	97.468	97.5807	97.6632	97.7042	97.5938	82.7857	97.6708	97.6361	97.7506	97.6873	97.7409	97.7231	97.6366	97.6277	97.3772	83.1903	97.6351	97.6424	97.7341	97.6839	97.7489	97.699	97.6472	0	0	0	0	0	0	0	0	0	0	0	0	0	0	0	0	0	0	0	0	0	0	0	0	0	0
BO1	97.8972	99.8755	97.5652	97.6694	97.5652	82.8648	97.6205	97.6129	97.6996	97.6835	97.6592	97.6413	97.6105	97.6089	97.2673	83.3954	97.626	97.5945	97.7136	97.6436	97.6508	97.6806	97.6017	97.5831	0	0	0	0	0	0	0	0	0	0	0	0	0	0	0	0	0	0	0	0	0	0	0	0	0
544	97.4495	97.6233	99.6943	99.6727	99.5302	82.7137	99.6266	99.7125	99.7266	99.7176	99.6548	99.6522	99.6967	99.981	97.5238	83.344	99.9604	99.8278	99.6946	99.6357	99.6491	99.6304	99.8898	97.6415	97.5974	0	0	0	0	0	0	0	0	0	0	0	0	0	0	0	0	0	0	0	0	0	0	0	0
C68	97.5002	97.6338	99.7065	99.6766	99.5486	82.7729	99.6339	99.7171	99.7371	99.7276	99.6602	99.6595	99.7105	99.9376	97.5263	83.2892	99.9088	99.8327	99.6946	99.6429	99.6535	99.6488	99.951	97.6445	97.6163	99.9291	0	0	0	0	0	0	0	0	0	0	0	0	0	0	0	0	0	0	0	0	0	0	0
870	97.4871	97.6401	99.7035	99.682	99.5242	82.7931	99.6435	99.7197	99.7396	99.7258	99.6672	99.6606	99.7027	99.9339	97.5134	83.3213	99.9137	99.8356	99.7026	99.6457	99.656	99.642	99.9351	97.6017	97.6009	99.9324	99.9787	0	0	0	0	0	0	0	0	0	0	0	0	0	0	0	0	0	0	0	0	0	0
B13-0095	97.8212	98.01	97.6141	97.6711	97.602	82.8178	97.6682	97.627	97.7364	97.7137	97.6294	97.6396	97.6341	97.5855	97.3409	83.4437	97.6	97.6176	97.698	97.6501	97.6439	97.6086	97.5853	97.6178	98.0286	97.598	97.6025	97.6319	0	0	0	0	0	0	0	0	0	0	0	0	0	0	0	0	0	0	0	0	0
09RB8471	98.037	97.8328	97.5366	97.6038	97.4942	82.7696	97.5833	97.5633	97.6483	97.6501	97.572	97.5922	97.52	97.5359	97.2661	83.3707	97.5556	97.5571	97.6589	97.5794	97.5676	97.5494	97.5293	97.5819	97.7986	97.5322	97.5553	97.545	97.8975	0	0	0	0	0	0	0	0	0	0	0	0	0	0	0	0	0	0	0	0
09RB8910	97.4891	97.6029	97.689	97.7104	97.6356	82.8322	97.729	97.7168	97.8546	97.8212	97.7833	97.7623	97.7146	97.7143	97.4115	83.3184	97.7065	97.7163	97.8058	97.7144	97.7683	97.7722	97.6913	97.7272	97.5987	97.6897	97.7249	97.6945	97.6975	97.6267	0	0	0	0	0	0	0	0	0	0	0	0	0	0	0	0	0	0	0
2280	98.076	98.1012	97.5312	97.5871	97.523	82.8522	97.5584	97.5417	97.6662	97.6218	97.5776	97.5814	97.541	97.5365	97.2572	83.4973	97.5388	97.4941	97.656	97.5262	97.5771	97.5901	97.5415	97.5147	98.0812	97.5062	97.4978	97.5267	97.934	97.8303	97.5584	0	0	0	0	0	0	0	0	0	0	0	0	0	0	0	0	0	0
10RB9213	97.5468	97.5974	97.6749	97.7543	97.6166	82.8276	97.7095	97.6643	97.8071	97.7515	97.7283	97.7297	97.6544	97.6434	97.3418	83.4214	97.6306	97.6281	97.7262	97.7254	97.7107	97.7246	97.6411	97.7034	97.6469	97.6209	97.6467	97.6529	97.6525	97.6153	97.8454	97.4659	0	0	0	0	0	0	0	0	0	0	0	0	0	0	0	0	0
09RB8913	98.1372	97.8999	97.5751	97.6132	97.5552	82.799	97.5925	97.5657	97.6856	97.6807	97.6064	97.5917	97.5785	97.5597	97.3066	83.3976	97.6016	97.5847	97.6883	97.6333	97.6329	97.649	97.5597	97.6103	97.8792	97.5924	97.5576	97.5927	97.92	98.3732	97.6938	97.8937	97.6972	0	0	0	0	0	0	0	0	0	0	0	0	0	0	0	0
09RB8918	98.1244	97.9049	97.5828	97.6257	97.5284	82.7977	97.6111	97.5798	97.7237	97.6754	97.6167	97.617	97.626	97.6048	97.3132	83.3563	97.6114	97.6151	97.7052	97.6442	97.6595	97.6643	97.5883	97.6218	97.8604	97.5793	97.5927	97.6128	97.9623	98.3577	97.6855	97.9738	97.7037	99.9655	0	0	0	0	0	0	0	0	0	0	0	0	0	0	0
10RB9210	98.0463	97.8568	97.5634	97.6248	97.5409	82.8027	97.6015	97.5887	97.7191	97.6519	97.5896	97.6282	97.5836	97.5803	97.2639	83.3146	97.5796	97.5762	97.6691	97.6122	97.6237	97.615	97.567	97.5919	97.8423	97.5516	97.5447	97.5498	97.8967	99.9529	97.6465	97.931	97.6308	98.3809	98.3692	0	0	0	0	0	0	0	0	0	0	0	0	0	0
10RB9212	97.5566	97.6381	97.6798	97.7617	97.6574	82.8135	97.758	97.7031	97.8427	97.7921	97.745	97.78	97.6951	97.7164	97.373	83.2195	97.7031	97.7199	97.8139	97.7215	97.7548	97.7425	97.6837	97.7721	97.6261	97.6941	97.6972	97.7135	97.684	97.6577	99.9734	97.5819	97.908	97.713	97.7549	97.6654	0	0	0	0	0	0	0	0	0	0	0	0	0
BO3	97.8068	98.0465	97.6453	97.6822	97.6074	82.8392	97.6728	97.6384	97.7609	97.7194	97.6839	97.6851	97.6514	97.6136	97.3573	83.3895	97.6173	97.6299	97.7339	97.6647	97.6951	97.6319	97.6277	97.6326	98.0069	97.585	97.6291	97.626	99.9808	97.8925	97.6856	97.9212	97.5911	97.9059	97.8863	97.9018	97.7025	0	0	0	0	0	0	0	0	0	0	0	0
6810	97.7874	97.8932	97.5412	97.6194	97.472	82.8028	97.5806	97.5443	97.6627	97.5829	97.5969	97.5873	97.5567	97.5517	97.2578	83.3308	97.5511	97.5342	97.6448	97.5555	97.6227	97.5829	97.5129	97.5751	97.8946	97.5182	97.5267	97.5314	97.9039	97.8478	97.5243	97.9137	97.4761	97.8964	97.919	97.8872	97.5297	97.8907	0	0	0	0	0	0	0	0	0	0	0
BO2	97.9822	98.2168	97.6038	97.6557	97.5285	82.7813	97.6153	97.605	97.7154	97.6727	97.637	97.6652	97.5915	97.5863	97.3015	83.3093	97.602	97.5606	97.6989	97.5977	97.6385	97.6475	97.6009	97.6169	98.2442	97.5696	97.5708	97.6007	98.0361	97.8306	97.6226	98.2081	97.5434	97.8662	97.903	97.8457	97.6499	98.064	98.0025	0	0	0	0	0	0	0	0	0	0
458	98.3167	97.9608	97.5436	97.5892	97.4681	82.7943	97.5532	97.561	97.6415	97.6411	97.6121	97.5662	97.5065	97.537	97.2053	83.3858	97.5264	97.4861	97.6635	97.5623	97.5912	97.6283	97.4729	97.4469	97.9848	97.5345	97.5062	97.5533	97.8247	98.0383	97.5894	98.1754	97.5741	98.0908	98.0743	98.0091	97.5737	97.8131	97.8684	97.9684	0	0	0	0	0	0	0	0	0
10RB9215	97.5367	97.6278	97.7	97.7423	97.62	82.8798	97.7066	97.6698	97.8213	97.7815	97.7442	97.7354	97.6993	97.6829	97.3933	83.4596	97.7164	97.6852	97.8079	97.7256	97.7467	97.7661	97.7011	97.6907	97.6539	97.6643	97.6843	97.6892	97.7189	97.6793	97.8009	97.5269	97.7182	97.6571	97.6701	97.7085	97.8508	97.6971	97.5388	97.5692	97.589	0	0	0	0	0	0	0	0
1410123041	97.9539	97.8581	97.4905	97.6038	97.475	82.875	97.5593	97.5369	97.6415	97.6178	97.5794	97.5627	97.5248	97.5363	97.249	83.3548	97.5388	97.5329	97.667	97.5254	97.6033	97.5687	97.5246	97.5331	97.8699	97.528	97.4976	97.5079	97.9236	98.0537	97.6624	97.8191	97.6542	98.0913	98.0944	98.0769	97.6221	97.9074	97.8024	97.9232	98.187	97.6256	0	0	0	0	0	0	0
17-2122-4144	97.617	97.7358	99.71	99.7975	99.6364	82.7923	99.7615	99.7292	99.9807	99.8353	99.7848	99.7868	99.7187	99.7411	97.6379	83.3813	99.7347	99.7245	99.8248	99.7703	99.7803	99.7656	99.7111	97.7853	97.7102	99.739	99.7374	99.7446	97.7577	97.6564	97.8252	97.6166	97.7622	97.7301	97.7433	97.6967	97.8381	97.7703	97.6915	97.7159	97.6565	97.813	97.6492	0	0	0	0	0	0
191011898	98.0791	97.8556	97.602	97.6693	97.5362	82.913	97.6243	97.6047	97.7052	97.7156	97.6539	97.66	97.6068	97.6302	97.288	83.2994	97.6102	97.6235	97.7014	97.6389	97.6395	97.6655	97.6048	97.6262	97.8053	97.6155	97.5927	97.6449	97.9488	98.3047	97.6787	97.9677	97.6732	99.4285	99.4292	98.3214	97.7018	97.9322	97.8837	97.8879	98.0982	97.6557	98.1008	97.7382	0	0	0	0	0
NBRC 102588	83.0945	83.0119	83.1343	82.9541	83.0441	89.3945	83.039	83.0458	83.084	83.1839	83.0922	83.0695	83.073	83.1078	83.0584	87.2673	83.1014	83.0694	83.0007	83.0194	83.0558	82.9857	82.9959	83.063	83.0731	83.0433	83.1177	83.0374	83.2629	83.2667	83.149	83.2036	83.0092	83.2602	83.1829	83.1212	83.0923	83.1911	83.1363	83.0415	83.2042	83.1694	83.2133	83.0697	83.2385	0	0	0	0
JCM 16234	82.8042	82.846	82.9443	82.9631	82.8278	83.5944	82.9476	82.9376	83.0823	83.028	82.9951	82.9566	82.933	82.9454	82.8184	84.0916	82.8885	82.9667	82.975	82.9455	82.9711	82.9183	82.9584	82.8637	82.8615	82.9465	83.001	82.9562	82.9587	82.9292	82.9491	82.9077	82.8436	82.8871	82.9024	82.8635	82.9253	82.9087	82.8869	82.8933	82.9143	82.989	82.9895	83.0212	82.9514	83.9727	0	0	0
DSM 22355	82.1001	82.1266	82.1009	82.079	82.0469	83.21	82.1068	82.1458	82.1189	82.1643	82.0553	82.145	82.0724	82.1024	82.0829	82.8218	82.0854	82.0661	82.1291	82.0543	82.029	82.0657	82.0798	82.1509	82.1936	82.0452	82.0984	82.1375	82.2061	82.0947	82.044	82.1505	82.0048	82.0919	82.069	81.9929	81.9643	82.1158	82.1462	82.0692	82.1458	82.024	82.0556	82.1346	82.0685	83.1346	82.4595	0	0
DSM 13340	82.7579	82.8432	82.8294	82.7762	82.7876	91.4973	82.8025	82.7126	82.8546	82.7831	82.8567	82.7872	82.8213	82.8166	82.7653	87.9035	82.7403	82.6928	82.7708	82.7204	82.7759	82.7155	82.7382	82.8984	82.9054	82.8207	82.8044	82.8906	82.901	82.9008	82.7906	82.867	82.8019	82.8525	82.9193	82.8175	82.7396	82.8583	82.8489	82.8916	82.8768	82.9722	82.9135	82.8123	82.9419	90.6163	84.0904	83.5448	0
K8	80.1987	80.0665	80.0254	80.1117	79.9882	81.2356	80.0596	80.0815	80.1171	80.1386	80.0104	80.0574	80.0864	80.0217	79.9338	80.9017	79.9261	79.9551	79.9762	79.9837	80.0192	79.9171	80.0403	79.924	80.1611	80.1212	80.0161	80.0567	80.1321	80.1851	80.1217	80.3182	80.0423	80.1666	80.0729	80.1815	80.04	80.1726	80.1632	80.2552	80.2097	80.222	80.191	80.0426	80.2227	81.1362	80.1736	80.8174	81.3594
IPA7.2	82.5917	82.6874	82.6474	82.6663	82.5475	95.6424	82.7245	82.6354	82.8209	82.6913	82.7518	82.7675	82.7136	82.6484	82.4487	87.713	82.6617	82.702	82.7068	82.7232	82.7434	82.7571	82.6878	82.5785	82.7072	82.7255	82.7795	82.661	82.7689	82.6539	82.6205	82.6859	82.617	82.6853	82.59	82.5704	82.6004	82.704	82.6195	82.6168	82.6399	82.5872	82.6221	82.7224	82.6244	88.9113	83.3723	82.7314	90.8723
AA2	80.198	80.1389	79.9841	80.1987	80.0754	81.206	80.0475	80.0967	80.1388	80.1033	80.0438	80.1949	80.1003	80.0978	80.0363	80.9115	80.0276	79.9721	80.057	80.0503	80.0132	80.0473	80.0357	80.0918	80.0984	80.0898	80.0899	80.0509	80.1519	80.2262	80.15	80.2586	80.1084	80.1653	80.1261	80.1486	80.059	80.1559	80.1632	80.2741	80.2073	80.1478	80.1755	80.0144	80.2002	80.9965	80.1609	80.894	81.4228
DSM 7216	79.4704	79.546	79.4244	79.4217	79.4274	80.0913	79.4029	79.3804	79.492	79.4882	79.4268	79.375	79.4007	79.4076	79.4038	79.8884	79.3984	79.4439	79.4843	79.4506	79.5337	79.3482	79.3315	79.5062	79.5127	79.359	79.413	79.3927	79.463	79.4048	79.5201	79.5563	79.4603	79.4214	79.4789	79.4176	79.4112	79.5015	79.5139	79.49	79.7383	79.526	79.4591	79.3816	79.4975	79.832	79.432	80.0828	80.0071
PR17	79.7487	79.7664	79.7302	79.7412	79.7043	80.7469	79.6564	79.7361	79.7382	79.7371	79.693	79.7095	79.7345	79.698	79.611	80.076	79.7059	79.6947	79.6813	79.6385	79.6924	79.6052	79.6613	79.7546	79.7438	79.6794	79.7385	79.7262	79.7857	79.7953	79.8083	79.6969	79.8371	79.679	79.5979	79.7263	79.7776	79.7716	79.7986	79.7026	79.8012	79.6899	79.7926	79.7163	79.7319	80.1602	79.6539	80.6648	80.1309
OgA9a	80.3842	80.5155	80.3128	80.3741	80.3878	82.8585	80.394	80.3352	80.448	80.4232	80.3923	80.3363	80.3791	80.3757	80.3975	81.4069	80.4577	80.3477	80.4763	80.2906	80.4271	80.4646	80.3407	80.412	80.5125	80.4723	80.424	80.4078	80.5525	80.3986	80.5362	80.5041	80.4137	80.4408	80.4185	80.3543	80.4851	80.5238	80.5262	80.4831	80.4968	80.3992	80.4999	80.3658	80.4571	81.6104	80.4048	80.895	82.0139
LUP21	82.7503	82.8508	82.8428	82.759	82.7071	98.0455	82.8097	82.7449	82.8627	82.8674	82.8399	82.8456	82.853	82.7454	82.5216	87.9925	82.8121	82.7979	82.8217	82.7759	82.829	82.8253	82.8077	82.8782	82.8281	82.7951	82.7232	82.8227	82.8277	82.8092	82.7383	82.8719	82.7913	82.8978	82.8752	82.8243	82.7785	82.9061	82.8605	82.6933	82.7375	82.811	82.8026	82.7793	82.9488	89.3662	83.5631	83.0003	91.3358
A44	79.7318	79.7687	79.784	79.8732	79.7439	80.7495	79.6436	79.7381	79.8012	79.7206	79.7558	79.7416	79.7332	79.7468	79.8002	80.3587	79.6525	79.7297	79.781	79.6813	79.6864	79.6804	79.7247	79.7612	79.796	79.7181	79.7891	79.7432	79.7437	79.9028	79.7276	79.7809	79.7788	79.6809	79.6296	79.8067	79.6847	79.7759	79.7975	79.8137	79.904	79.8696	79.7694	79.7208	79.7673	80.6415	79.9038	80.5165	80.755
BO-7	82.3568	82.228	82.246	82.2086	82.2267	83.0219	82.1962	82.2481	82.3146	82.3354	82.2078	82.2048	82.2838	82.1839	82.1144	83.0892	82.3097	82.2626	82.2868	82.1633	82.2054	82.1944	82.1187	82.3337	82.254	82.2197	82.2689	82.1906	82.248	82.1994	82.2259	82.2926	82.1939	82.2532	82.2751	82.1616	82.231	82.2467	82.389	82.2323	82.2865	82.2782	82.3385	82.243	82.2857	83.0363	82.7641	90.1388	83.1364
08RB2639	82.6162	82.6839	82.662	82.6013	82.6746	89.2055	82.6756	82.6094	82.659	82.6486	82.6051	82.6146	82.6228	82.6362	82.5893	87.0293	82.6525	82.5984	82.6552	82.5683	82.6191	82.6098	82.6671	82.6574	82.7227	82.5605	82.6181	82.6085	82.7211	82.7515	82.7259	82.6813	82.8029	82.6136	82.7351	82.6619	82.7641	82.668	82.5411	82.6864	82.6666	82.6772	82.6886	82.7077	82.6977	88.5191	83.3314	83.3654	89.2854
ISO196	79.4201	79.2013	79.319	79.3255	79.2353	79.814	79.3056	79.2904	79.3723	79.2887	79.1954	79.2414	79.3054	79.3247	79.2469	79.4023	79.3419	79.2879	79.3612	79.2972	79.3061	79.2089	79.2442	79.2463	79.319	79.2775	79.2965	79.3328	79.3396	79.4242	79.3889	79.4023	79.3398	79.4165	79.312	79.3293	79.3068	79.2869	79.2942	79.469	79.4927	79.3864	79.4084	79.3329	79.3977	79.3658	79.3826	79.7563	79.5464
ASAG-D25	83.2779	83.2687	83.2946	83.2628	83.2185	87.3226	83.209	83.3105	83.3492	83.2735	83.2882	83.2039	83.3137	83.2835	83.1886	90.8577	83.2515	83.2414	83.2987	83.2948	83.3204	83.1766	83.2655	83.174	83.2662	83.2424	83.2802	83.2579	83.3963	83.3293	83.1868	83.3418	83.1496	83.3501	83.2258	83.2814	83.1809	83.4028	83.2753	83.3282	83.3327	83.286	83.2814	83.2935	83.3618	87.0417	84.2969	82.8276	87.4431
[truncated: 12 more columns]
