# Supplementary material for: A new member of the novel, non-core Brucella clade: An exotic frog isolate closely related to atypical Brucella isolates from recent human brucellosis cases in Australia
Source: BMC Microbiol. 2025 Dec 13;25:790. doi: 10.1186/s12866-025-04479-2 (PMC12701591; doi:10.1186/s12866-025-04479-2)
Supplement: Supplementary file 13 — Additional file 13. A detailed overview of all virulence factor genes and antimicrobial resistance genes identified in a selection of novel Brucella spp. [file 12866_2025_4479_MOESM13_ESM.xlsx]

## Sheet: Information
sheet_number	sheet_name	content_summary
1	Information	Summary of sheet contents. FYI: Each sheet is protected to prevent accidental changes to its contents. To unprotect a sheet, follow these steps: Right-click on the sheet label at the bottom of the screen and select "Unprotect Sheet"; no password is required.
2	Additional file 13	Detailed overview of all virulence factor (vf) genes and antimicrobial resistance (AMR) genes identified in a selection of novel Brucella spp. determined with the BakCharak pipeline (v3.1.2) using the NCBI AMRfinder (v3.12.8) tool in combination with the NCBI AMR gene database (v2024-01-31.1) and ABRicate (v1.0.1) in combination with the vf database vfdb_brucella_setB (v.2022-08-26).

## Sheet: Additional file 13
Additional file 13 A detailed overview of all virulence factor genes and antimicrobial resistance genes identified in a selection of novel Brucella spp.
Brucella strains	contig	gene	source	start	stop	strand	gene_coverage	gene_identity	description	phenotype	gene_accession	element_type	class
458	NZ_CP072546.1	acpXL	vfdb_brucella_setB	120282	120563	-	100	99.64	VFG011429 (acpXL) acyl carrier protein [LPS (VF0367) - Immune modulation (VFC0258)] [Brucella melitensis bv. 1 str. 16M]	Immune_modulation	WP_002963985	VIRULENCE	NA
458	NZ_CP072546.1	acpXL	vfdb_brucella_setB	1836565	1836801	+	100	100	VFG011430 (acpXL) acyl carrier protein [LPS (VF0367) - Immune modulation (VFC0258)] [Brucella melitensis bv. 1 str. 16M]	Immune_modulation	WP_002963616	VIRULENCE	NA
458	NZ_CP072547.1	BABS19	vfdb_brucella_setB	1215898	1217883	-	100	97.89	VFG044306 (BABS19_RS15905) TonB-dependent receptor [Direct heme uptake system (VF0693) - Nutritional/Metabolic factor (VFC0272)] [Brucella abortus S19]	Nutritional/Metabolic_factor	WP_002966591	VIRULENCE	NA
458	NZ_CP072546.1	bepC	amrfinder	354006	355373	-	100	97.59	multidrug efflux RND transporter outer membrane subunit BepC	NA	AAN29871.1	AMR	EFFLUX
458	NZ_CP072546.1	bepD	amrfinder	1679030	1680220	+	100	96.98	multidrug efflux RND transporter periplasmic adaptor subunit BepD	NA	AAN29240.1	AMR	EFFLUX
458	NZ_CP072546.1	bepE	amrfinder	1680220	1683378	+	100	99.05	multidrug efflux RND transporter permease subunit BepE	NA	AAN29241.1	AMR	EFFLUX
458	NZ_CP072547.1	bepF	amrfinder	892363	893595	+	100	99.51	multidrug efflux RND transporter periplasmic adaptor subunit BepF	NA	AAN33535.1	AMR	EFFLUX
458	NZ_CP072547.1	bepG	amrfinder	893602	896823	+	100	99.26	multidrug efflux RND transporter permease subunit BepG	NA	AAN33534.1	AMR	EFFLUX
458	NZ_CP072547.1	bmaA	vfdb_brucella_setB	1041336	1042937	-	50.38	88.95	VFG051123 (bmaA) autotransporter outer membrane beta-barrel domain-containing protein [BmaA (VF1339) - Adherence (VFC0001)] [Brucella suis 1330]	Adherence	WP_032449063.1	VIRULENCE	NA
458	NZ_CP072546.1	BPE005	vfdb_brucella_setB	1219208	1219669	-	100	97.4	VFG051235 (BPE005) type IV secretion system effector cyclic nucleotide-binding domain-containing protein [T4SS secreted effectors (VF0695) - Effector delivery system (VFC0086)] [Brucella melitensis bv. 1 str. 16M]	Effector_delivery_system	WP_002965067.1	VIRULENCE	NA
458	NZ_CP072546.1	BPE043	vfdb_brucella_setB	292971	297719	+	100	97.66	VFG051241 (BPE043) type IV secretion system effector [T4SS secreted effectors (VF0695) - Effector delivery system (VFC0086)] [Brucella canis ATCC 23365]	Effector_delivery_system	WP_004690831.1	VIRULENCE	NA
458	NZ_CP072547.1	BPE123	vfdb_brucella_setB	1088404	1088865	+	100	98.05	VFG051248 (BPE123) type IV secretion system effector [T4SS secreted effectors (VF0695) - Effector delivery system (VFC0086)] [Brucella abortus S19]	Effector_delivery_system	WP_002966455.1	VIRULENCE	NA
458	NZ_CP072546.1	BPE275	vfdb_brucella_setB	498026	498754	-	100	98.22	VFG051263 (BPE275) type IV secretion system effector rhomboid family intramembrane serine protease [T4SS secreted effectors (VF0695) - Effector delivery system (VFC0086)] [Brucella ovis ATCC 25840]	Effector_delivery_system	WP_002964379.1	VIRULENCE	NA
458	NZ_CP072546.1	bspA	vfdb_brucella_setB	2039911	2040486	+	100	99.13	VFG051149 (bspA) type IV secretion system effector DUF2062 domain-containing protein [T4SS secreted effectors (VF0695) - Effector delivery system (VFC0086)] [Brucella melitensis bv. 1 str. 16M]	Effector_delivery_system	WP_002966733.1	VIRULENCE	NA
458	NZ_CP072546.1	bspB	vfdb_brucella_setB	2068803	2069366	+	100	98.4	VFG051158 (bspB) type IV secretion system effector BspB [T4SS secreted effectors (VF0695) - Effector delivery system (VFC0086)] [Brucella melitensis bv. 1 str. 16M]	Effector_delivery_system	WP_004683443.1	VIRULENCE	NA
458	NZ_CP072546.1	bspC	vfdb_brucella_setB	96469	96882	-	100	98.07	VFG051164 (bspC) type IV secretion system effector BspC [T4SS secreted effectors (VF0695) - Effector delivery system (VFC0086)] [Brucella canis ATCC 23365]	Effector_delivery_system	WP_002963960.1	VIRULENCE	NA
458	NZ_CP072546.1	bspE	vfdb_brucella_setB	919680	920474	+	100	98.74	VFG051176 (bspE) type IV secretion system effector BspE [T4SS secreted effectors (VF0695) - Effector delivery system (VFC0086)] [Brucella melitensis bv. 1 str. 16M]	Effector_delivery_system	WP_002964749.1	VIRULENCE	NA
458	NZ_CP072546.1	bspF	vfdb_brucella_setB	1174429	1175715	+	100	97.9	VFG051180 (bspF) type IV secretion system effector GNAT family N-acetyltransferase [T4SS secreted effectors (VF0695) - Effector delivery system (VFC0086)] [Brucella abortus S19]	Effector_delivery_system	WP_002967001.1	VIRULENCE	NA
458	NZ_CP072547.1	bspJ	vfdb_brucella_setB	1091479	1092010	+	100	98.31	VFG051189 (bspJ) type IV secretion system effector BspJ [T4SS secreted effectors (VF0695) - Effector delivery system (VFC0086)] [Brucella abortus S19]	Effector_delivery_system	WP_002970489.1	VIRULENCE	NA
458	NZ_CP072546.1	bspL	vfdb_brucella_setB	746807	747319	+	100	98.83	VFG051197 (bspL) type IV secretion system effector BspL [T4SS secreted effectors (VF0695) - Effector delivery system (VFC0086)] [Brucella abortus S19]	Effector_delivery_system	WP_002964622.1	VIRULENCE	NA
458	NZ_CP072546.1	bvrR	vfdb_brucella_setB	1287882	1288601	+	100	98.61	VFG011627 (bvrR) response regulator transcription factor [BvrR-BvrS (VF0368) - Regulation (VFC0301)] [Brucella melitensis biovar Abortus 2308]	Regulation	WP_002965156	VIRULENCE	NA
458	NZ_CP072546.1	bvrS	vfdb_brucella_setB	1288712	1290517	+	100	98.56	VFG019340 (bvrS) stimulus-sensing domain-containing protein [BvrR-BvrS (VF0368) - Regulation (VFC0301)] [Brucella melitensis ATCC 23457]	Regulation	WP_004684547	VIRULENCE	NA
458	NZ_CP072546.1	cgs	vfdb_brucella_setB	1491663	1500266	+	100	98.37	VFG011540 (cgs) cyclic beta 1-2 glucan synthetase [CG (VF0366) - Immune modulation (VFC0258)] [Brucella suis 1330]	Immune_modulation	WP_006191173	VIRULENCE	NA
458	NZ_CP072547.1	dhbA	vfdb_brucella_setB	12861	13637	-	100	98.2	VFG011620 (dhbA) 23-dihydro-23-dihydroxybenzoate dehydrogenase [Brucebactin (VF0692) - Nutritional/Metabolic factor (VFC0272)] [Brucella ovis ATCC 25840]	Nutritional/Metabolic_factor	WP_004688790	VIRULENCE	NA
458	NZ_CP072547.1	dhbB	vfdb_brucella_setB	13637	14509	-	100	98.62	VFG011615 (dhbB) isochorismatase [Brucebactin (VF0692) - Nutritional/Metabolic factor (VFC0272)] [Brucella ovis ATCC 25840]	Nutritional/Metabolic_factor	WP_002967157	VIRULENCE	NA
458	NZ_CP072547.1	dhbC	vfdb_brucella_setB	16293	17468	-	100	97.96	VFG011601 (dhbC) isochorismate synthase MenF [Brucebactin (VF0692) - Nutritional/Metabolic factor (VFC0272)] [Brucella melitensis bv. 1 str. 16M]	Nutritional/Metabolic_factor	WP_004681148	VIRULENCE	NA
458	NZ_CP072547.1	dhbE	vfdb_brucella_setB	14561	16186	-	100	98.22	VFG019335 (dhbE) (23-dihydroxybenzoyl)adenylate synthase [Brucebactin (VF0692) - Nutritional/Metabolic factor (VFC0272)] [Brucella melitensis ATCC 23457]	Nutritional/Metabolic_factor	WP_004686826	VIRULENCE	NA
458	NZ_CP072547.1	entD	vfdb_brucella_setB	12146	12886	-	100	97.44	VFG011624 (entD) 4'-phosphopantetheinyl transferase [Brucebactin (VF0692) - Nutritional/Metabolic factor (VFC0272)] [Brucella suis 1330]	Nutritional/Metabolic_factor	WP_002967156	VIRULENCE	NA
458	NZ_CP072546.1	fabZ	vfdb_brucella_setB	153057	153530	+	100	98.94	VFG011402 (fabZ) (3R)-hydroxymyristoyl ACP dehydratase [LPS (VF0367) - Immune modulation (VFC0258)] [Brucella suis 1330]	Immune_modulation	WP_004688426	VIRULENCE	NA
458	NZ_CP072546.1	htrB	vfdb_brucella_setB	115624	116550	-	100	98.38	VFG011420 (htrB) lipid A biosynthesis lauroyl acyltransferase [LPS (VF0367) - Immune modulation (VFC0258)] [Brucella melitensis biovar Abortus 2308]	Immune_modulation	WP_002963981	VIRULENCE	NA
458	NZ_CP072546.1	kdsA	vfdb_brucella_setB	173304	174135	+	99.76	98.44	VFG011414 (kdsA) 2-dehydro-3-deoxyphosphooctonate aldolase [LPS (VF0367) - Immune modulation (VFC0258)] [Brucella melitensis bv. 1 str. 16M]	Immune_modulation	WP_002964262	VIRULENCE	NA
458	NZ_CP072546.1	kdsB	vfdb_brucella_setB	1425645	1426400	-	100	98.28	VFG011428 (kdsB) 3-deoxy-manno-octulosonate cytidylyltransferase [LPS (VF0367) - Immune modulation (VFC0258)] [Brucella ovis ATCC 25840]	Immune_modulation	WP_005977566	VIRULENCE	NA
458	NZ_CP072546.1	lpsA	vfdb_brucella_setB	1996412	1998522	-	99.95	97.92	VFG011506 (lpsA) glycosyltransferase [LPS (VF0367) - Immune modulation (VFC0258)] [Brucella melitensis biovar Abortus 2308]	Immune_modulation	WP_002966727	VIRULENCE	NA
458	NZ_CP072546.1	lpsB	vfdb_brucella_setB	734984	736048	-	100	98.59	VFG011511 (lpsB/lpcC) Lipopolysaccharide core biosynthesis mannosyltransferase LpcC [LPS (VF0367) - Immune modulation (VFC0258)] [Brucella melitensis biovar Abortus 2308]	Immune_modulation	WP_002964609	VIRULENCE	NA
458	NZ_CP072546.1	lpxA	vfdb_brucella_setB	153539	154375	+	100	97.85	VFG011404 (lpxA) UDP-N-acetylglucosamine acyltransferase [LPS (VF0367) - Immune modulation (VFC0258)] [Brucella melitensis bv. 1 str. 16M]	Immune_modulation	WP_002964279	VIRULENCE	NA
458	NZ_CP072546.1	lpxB	vfdb_brucella_setB	155255	156442	+	100	98.06	VFG011412 (lpxB) lipid-A-disaccharide synthase [LPS (VF0367) - Immune modulation (VFC0258)] [Brucella suis 1330]	Immune_modulation	WP_002964277	VIRULENCE	NA
458	NZ_CP072546.1	lpxC	vfdb_brucella_setB	655547	656407	-	100	97.91	VFG011390 (lpxC) UDP-3-O-[3-hydroxymyristoyl] N-acetylglucosamine deacetylase [LPS (VF0367) - Immune modulation (VFC0258)] [Brucella melitensis biovar Abortus 2308]	Immune_modulation	WP_002964532	VIRULENCE	NA
458	NZ_CP072546.1	lpxD	vfdb_brucella_setB	152009	153064	+	100	98.48	VFG011395 (lpxD) UDP-3-O-[3-hydroxymyristoyl] glucosamine N-acyltransferase [LPS (VF0367) - Immune modulation (VFC0258)] [Brucella melitensis biovar Abortus 2308]	Immune_modulation	WP_002964281	VIRULENCE	NA
458	NZ_CP072546.1	lpxE	vfdb_brucella_setB	17325	18092	+	100	97.4	VFG011442 (lpxE) phosphatidylglycerophosphatase B [LPS (VF0367) - Immune modulation (VFC0258)] [Brucella suis 1330]	Immune_modulation	WP_004689599	VIRULENCE	NA
458	NZ_CP072547.1	lpxK	vfdb_brucella_setB	997161	998186	-	100	98.34	VFG011533 (lpxK) tetraacyldisaccharide 4'-kinase [LPS (VF0367) - Immune modulation (VFC0258)] [Brucella melitensis bv. 1 str. 16M]	Immune_modulation	WP_002966366	VIRULENCE	NA
458	NZ_CP072546.1	pgm	vfdb_brucella_setB	1447340	1448971	-	100	97.92	VFG011451 (pgm) phosphoglucomutase [LPS (VF0367) - Immune modulation (VFC0258)] [Brucella suis 1330]	Immune_modulation	WP_002967073	VIRULENCE	NA
458	NZ_CP072546.1	ricA	vfdb_brucella_setB	500698	501225	-	100	98.48	VFG045340 (ricA) type IV secretion system effector RicA Rab2 interacting conserved protein A [T4SS secreted effectors (VF0695) - Effector delivery system (VFC0086)] [Brucella melitensis bv. 1 str. 16M]	Effector_delivery_system	WP_002964382	VIRULENCE	NA
458	NZ_CP072547.1	ugpB	vfdb_brucella_setB	798286	799587	+	100	98.69	VFG043534 (ugpB) sn-glycerol-3-phosphate ABC transporter substrate-binding protein UgpB [SP41 (VF0694) - Adherence (VFC0001)] [Brucella melitensis bv. 1 str. 16M]	Adherence	WP_004681934	VIRULENCE	NA
458	NZ_CP072546.1	vceA	vfdb_brucella_setB	871581	871897	+	99.69	97.79	VFG041431 (vceA) Type IV secretion system effector VceA [T4SS secreted effectors (VF0695) - Effector delivery system (VFC0086)] [Brucella melitensis bv. 1 str. 16M]	Effector_delivery_system	WP_002964730	VIRULENCE	NA
458	NZ_CP072546.1	vceC	vfdb_brucella_setB	282696	283937	+	98.81	96.58	VFG051214 (vceC) type IV secretion system effector VceC [T4SS secreted effectors (VF0695) - Effector delivery system (VFC0086)] [Brucella abortus S19]	Effector_delivery_system	WP_002966824.1	VIRULENCE	NA
458	NZ_CP072547.1	vibH	vfdb_brucella_setB	17609	18949	+	100	97.99	VFG011599 (vibH/entF) condensation domain-containing protein [Brucebactin (VF0692) - Nutritional/Metabolic factor (VFC0272)] [Brucella suis 1330]	Nutritional/Metabolic_factor	WP_002966562	VIRULENCE	NA
458	NZ_CP072547.1	virB1	vfdb_brucella_setB	1167121	1167837	+	100	98.05	VFG011545 (virB1) type IV secretion system attachment mediating protein VirB1 Homolog [VirB type IV secretion system (VF0365) - Effector delivery system (VFC0086)] [Brucella suis 1330]	Effector_delivery_system	WP_004687568	VIRULENCE	NA
458	NZ_CP072547.1	virB10	vfdb_brucella_setB	1175314	1176444	+	98.95	95.54	VFG011590 (virB10) type IV secretion system channel protein VirB10 [VirB type IV secretion system (VF0365) - Effector delivery system (VFC0086)] [Brucella ovis ATCC 25840]	Effector_delivery_system	WP_006014994	VIRULENCE	NA
458	NZ_CP072547.1	virB11	vfdb_brucella_setB	1176428	1177513	+	100	98.53	VFG002218 (virB11) type IV secretion system protein ATPase VirB11 [VirB type IV secretion system (VF0365) - Effector delivery system (VFC0086)] [Brucella melitensis bv. 1 str. 16M]	Effector_delivery_system	WP_005972055	VIRULENCE	NA
458	NZ_CP072547.1	virB12	vfdb_brucella_setB	1177659	1178176	+	99.81	98.46	VFG041369 (virB12) type IV secretion system protein VirB12 [VirB type IV secretion system (VF0365) - Effector delivery system (VFC0086)] [Brucella melitensis bv. 1 str. 16M]	Effector_delivery_system	WP_004681215	VIRULENCE	NA
458	NZ_CP072547.1	virB2	vfdb_brucella_setB	1168274	1168581	+	96.86	92.21	VFG011548 (virB2) type IV secretion system protein VirB2 [VirB type IV secretion system (VF0365) - Effector delivery system (VFC0086)] [Brucella melitensis biovar Abortus 2308]	Effector_delivery_system	WP_002967165	VIRULENCE	NA
458	NZ_CP072547.1	virB3	vfdb_brucella_setB	1168601	1168951	+	100	98.58	VFG011555 (virB3) type IV secretion system protein VirB3 [VirB type IV secretion system (VF0365) - Effector delivery system (VFC0086)] [Brucella suis 1330]	Effector_delivery_system	WP_002966512	VIRULENCE	NA
458	NZ_CP072547.1	virB4	vfdb_brucella_setB	1168951	1171446	+	100	97.56	VFG011560 (virB4) type IV secretion system protein ATPase VirB4 [VirB type IV secretion system (VF0365) - Effector delivery system (VFC0086)] [Brucella suis 1330]	Effector_delivery_system	WP_004688809	VIRULENCE	NA
458	NZ_CP072547.1	virB5	vfdb_brucella_setB	1171451	1172167	+	100	94.56	VFG002212 (virB5) type IV secretion system protein VirB5 [VirB type IV secretion system (VF0365) - Effector delivery system (VFC0086)] [Brucella melitensis bv. 1 str. 16M]	Effector_delivery_system	WP_002966514	VIRULENCE	NA
458	NZ_CP072547.1	virB6	vfdb_brucella_setB	1172349	1173392	+	100	95.88	VFG011570 (virB6) type IV secretion system channel protein VirB6 [VirB type IV secretion system (VF0365) - Effector delivery system (VFC0086)] [Brucella suis 1330]	Effector_delivery_system	WP_002969266	VIRULENCE	NA
458	NZ_CP072547.1	virB7	vfdb_brucella_setB	1173556	1173729	+	100	97.7	VFG002214 (virB7) type IV secretion system protein VirB7 [VirB type IV secretion system (VF0365) - Effector delivery system (VFC0086)] [Brucella melitensis bv. 1 str. 16M]	Effector_delivery_system	WP_002966516	VIRULENCE	NA
458	NZ_CP072547.1	virB8	vfdb_brucella_setB	1173732	1174451	+	100	95.14	VFG002215 (virB8) type IV secretion system protein VirB8 [VirB type IV secretion system (VF0365) - Effector delivery system (VFC0086)] [Brucella melitensis bv. 1 str. 16M]	Effector_delivery_system	WP_002966517	VIRULENCE	NA
458	NZ_CP072547.1	virB9	vfdb_brucella_setB	1174448	1175317	+	100	95.75	VFG011582 (virB9) type IV secretion system channel protein VirB9 [VirB type IV secretion system (VF0365) - Effector delivery system (VFC0086)] [Brucella melitensis biovar Abortus 2308]	Effector_delivery_system	WP_002966518	VIRULENCE	NA
458	NZ_CP072547.1	waaA	vfdb_brucella_setB	998189	999529	-	100	98.66	VFG019242 (waaA/kdtA) lipid IV(A) 3-deoxy-D-manno-octulosonic acid transferase [LPS (VF0367) - Immune modulation (VFC0258)] [Brucella suis ATCC 23445]	Immune_modulation	WP_002966367	VIRULENCE	NA
458	NZ_CP072546.1	wbpL	vfdb_brucella_setB	1890748	1891755	-	100	96.43	VFG011519 (wbpL) undecaprenyl-phosphate alpha-N-acetylglucosaminyltransferase [LPS (VF0367) - Immune modulation (VFC0258)] [Brucella melitensis bv. 1 str. 16M]	Immune_modulation	WP_002963669	VIRULENCE	NA
458	NZ_CP072547.1	manBcore	vfdb_brucella_setB	879391	880824	+	100	97.98	VFG019236 (manBcore) phosphomannomutase [LPS (VF0367) - Immune modulation (VFC0258)] [Brucella suis ATCC 23445]	Immune_modulation	WP_004687427	VIRULENCE	NA
458	NZ_CP072547.1	manCcore	vfdb_brucella_setB	880821	882236	+	100	97.53	VFG011528 (manCcore) mannose-1-phosphate guanylyltransferase/mannose-6-phosphate isomerase [LPS (VF0367) - Immune modulation (VFC0258)] [Brucella melitensis bv. 1 str. 16M]	Immune_modulation	WP_004681680	VIRULENCE	NA
2280	NZ_CP045697.1	manAO-Ag	vfdb_brucella_setB	2100214	2101386	+	100	98.55	VFG002221 (manAO-Ag) mannose-6-phosphate isomerase [LPS (VF0367) - Immune modulation (VFC0258)] [Brucella melitensis bv. 1 str. 16M]	Immune_modulation	WP_002963690	VIRULENCE	NA
2280	NZ_CP045697.1	acpXL	vfdb_brucella_setB	112990	113271	-	100	100	VFG011429 (acpXL) acyl carrier protein [LPS (VF0367) - Immune modulation (VFC0258)] [Brucella melitensis bv. 1 str. 16M]	Immune_modulation	WP_002963985	VIRULENCE	NA
2280	NZ_CP045697.1	acpXL	vfdb_brucella_setB	2035671	2035907	+	100	100	VFG011430 (acpXL) acyl carrier protein [LPS (VF0367) - Immune modulation (VFC0258)] [Brucella melitensis bv. 1 str. 16M]	Immune_modulation	WP_002963616	VIRULENCE	NA
2280	NZ_CP045698.1	BABS19	vfdb_brucella_setB	1303716	1305701	-	100	98.54	VFG044306 (BABS19_RS15905) TonB-dependent receptor [Direct heme uptake system (VF0693) - Nutritional/Metabolic factor (VFC0272)] [Brucella abortus S19]	Nutritional/Metabolic_factor	WP_002966591	VIRULENCE	NA
2280	NZ_CP045697.1	bepC	amrfinder	388548	389915	-	100	99.56	multidrug efflux RND transporter outer membrane subunit BepC	NA	AAN29871.1	AMR	EFFLUX
2280	NZ_CP045697.1	bepD	amrfinder	1877297	1878487	+	100	98.74	multidrug efflux RND transporter periplasmic adaptor subunit BepD	NA	AAN29240.1	AMR	EFFLUX
2280	NZ_CP045697.1	bepE	amrfinder	1878487	1881639	+	100	99.24	multidrug efflux RND transporter permease subunit BepE	NA	AAN29241.1	AMR	EFFLUX
2280	NZ_CP045698.1	bepF	amrfinder	980262	981494	+	100	98.78	multidrug efflux RND transporter periplasmic adaptor subunit BepF	NA	AAN33535.1	AMR	EFFLUX
2280	NZ_CP045698.1	bepG	amrfinder	981501	984722	+	100	99.35	multidrug efflux RND transporter permease subunit BepG	NA	AAN33534.1	AMR	EFFLUX
2280	NZ_CP045697.1	BPE005	vfdb_brucella_setB	1369854	1370315	-	100	97.4	VFG051235 (BPE005) type IV secretion system effector cyclic nucleotide-binding domain-containing protein [T4SS secreted effectors (VF0695) - Effector delivery system (VFC0086)] [Brucella melitensis bv. 1 str. 16M]	Effector_delivery_system	WP_002965067.1	VIRULENCE	NA
2280	NZ_CP045697.1	BPE043	vfdb_brucella_setB	283645	288381	+	100	97.59	VFG051239 (BPE043) type IV secretion system effector [T4SS secreted effectors (VF0695) - Effector delivery system (VFC0086)] [Brucella abortus S19]	Effector_delivery_system	WP_002966822.1	VIRULENCE	NA
2280	NZ_CP045698.1	BPE123	vfdb_brucella_setB	1182562	1183023	+	100	97.83	VFG051248 (BPE123) type IV secretion system effector [T4SS secreted effectors (VF0695) - Effector delivery system (VFC0086)] [Brucella abortus S19]	Effector_delivery_system	WP_002966455.1	VIRULENCE	NA
2280	NZ_CP045697.1	BPE275	vfdb_brucella_setB	534283	535011	-	100	98.35	VFG051263 (BPE275) type IV secretion system effector rhomboid family intramembrane serine protease [T4SS secreted effectors (VF0695) - Effector delivery system (VFC0086)] [Brucella ovis ATCC 25840]	Effector_delivery_system	WP_002964379.1	VIRULENCE	NA
2280	NZ_CP045697.1	bspA	vfdb_brucella_setB	2219893	2220468	+	100	98.78	VFG051149 (bspA) type IV secretion system effector DUF2062 domain-containing protein [T4SS secreted effectors (VF0695) - Effector delivery system (VFC0086)] [Brucella melitensis bv. 1 str. 16M]	Effector_delivery_system	WP_002966733.1	VIRULENCE	NA
2280	NZ_CP045697.1	bspB	vfdb_brucella_setB	2248787	2249350	+	100	98.4	VFG051155 (bspB) type IV secretion system effector BspB [T4SS secreted effectors (VF0695) - Effector delivery system (VFC0086)] [Brucella canis ATCC 23365]	Effector_delivery_system	WP_004688183.1	VIRULENCE	NA
2280	NZ_CP045697.1	bspC	vfdb_brucella_setB	89212	89625	-	100	97.58	VFG051164 (bspC) type IV secretion system effector BspC [T4SS secreted effectors (VF0695) - Effector delivery system (VFC0086)] [Brucella canis ATCC 23365]	Effector_delivery_system	WP_002963960.1	VIRULENCE	NA
2280	NZ_CP045697.1	bspE	vfdb_brucella_setB	1071614	1072408	+	100	98.99	VFG051176 (bspE) type IV secretion system effector BspE [T4SS secreted effectors (VF0695) - Effector delivery system (VFC0086)] [Brucella melitensis bv. 1 str. 16M]	Effector_delivery_system	WP_002964749.1	VIRULENCE	NA
2280	NZ_CP045697.1	bspF	vfdb_brucella_setB	1324922	1326208	+	100	97.75	VFG051180 (bspF) type IV secretion system effector GNAT family N-acetyltransferase [T4SS secreted effectors (VF0695) - Effector delivery system (VFC0086)] [Brucella abortus S19]	Effector_delivery_system	WP_002967001.1	VIRULENCE	NA
2280	NZ_CP045698.1	bspJ	vfdb_brucella_setB	1185637	1186168	+	100	98.31	VFG051189 (bspJ) type IV secretion system effector BspJ [T4SS secreted effectors (VF0695) - Effector delivery system (VFC0086)] [Brucella abortus S19]	Effector_delivery_system	WP_002970489.1	VIRULENCE	NA
2280	NZ_CP045697.1	bspL	vfdb_brucella_setB	877886	878398	+	100	98.64	VFG051197 (bspL) type IV secretion system effector BspL [T4SS secreted effectors (VF0695) - Effector delivery system (VFC0086)] [Brucella abortus S19]	Effector_delivery_system	WP_002964622.1	VIRULENCE	NA
2280	NZ_CP045697.1	bvrR	vfdb_brucella_setB	1451882	1452601	+	100	98.61	VFG011627 (bvrR) response regulator transcription factor [BvrR-BvrS (VF0368) - Regulation (VFC0301)] [Brucella melitensis biovar Abortus 2308]	Regulation	WP_002965156	VIRULENCE	NA
2280	NZ_CP045697.1	bvrS	vfdb_brucella_setB	1452712	1454517	+	100	98.73	VFG019340 (bvrS) stimulus-sensing domain-containing protein [BvrR-BvrS (VF0368) - Regulation (VFC0301)] [Brucella melitensis ATCC 23457]	Regulation	WP_004684547	VIRULENCE	NA
2280	NZ_CP045697.1	cgs	vfdb_brucella_setB	1674054	1682657	+	100	98.35	VFG019244 (cgs) cyclic beta 1-2 glucan synthetase [CG (VF0366) - Immune modulation (VFC0258)] [Brucella suis ATCC 23445]	Immune_modulation	WP_006071951	VIRULENCE	NA
2280	NZ_CP045698.1	dhbA	vfdb_brucella_setB	12860	13636	-	100	98.97	VFG011620 (dhbA) 23-dihydro-23-dihydroxybenzoate dehydrogenase [Brucebactin (VF0692) - Nutritional/Metabolic factor (VFC0272)] [Brucella ovis ATCC 25840]	Nutritional/Metabolic_factor	WP_004688790	VIRULENCE	NA
2280	NZ_CP045698.1	dhbB	vfdb_brucella_setB	13636	14502	-	99.31	97.82	VFG011615 (dhbB) isochorismatase [Brucebactin (VF0692) - Nutritional/Metabolic factor (VFC0272)] [Brucella ovis ATCC 25840]	Nutritional/Metabolic_factor	WP_002967157	VIRULENCE	NA
2280	NZ_CP045698.1	dhbC	vfdb_brucella_setB	16280	17455	-	100	97.45	VFG011601 (dhbC) isochorismate synthase MenF [Brucebactin (VF0692) - Nutritional/Metabolic factor (VFC0272)] [Brucella melitensis bv. 1 str. 16M]	Nutritional/Metabolic_factor	WP_004681148	VIRULENCE	NA
2280	NZ_CP045698.1	dhbE	vfdb_brucella_setB	14554	16173	-	100	98.39	VFG019335 (dhbE) (23-dihydroxybenzoyl)adenylate synthase [Brucebactin (VF0692) - Nutritional/Metabolic factor (VFC0272)] [Brucella melitensis ATCC 23457]	Nutritional/Metabolic_factor	WP_004686826	VIRULENCE	NA
2280	NZ_CP045698.1	entD	vfdb_brucella_setB	12145	12885	-	100	97.44	VFG011624 (entD) 4'-phosphopantetheinyl transferase [Brucebactin (VF0692) - Nutritional/Metabolic factor (VFC0272)] [Brucella suis 1330]	Nutritional/Metabolic_factor	WP_002967156	VIRULENCE	NA
2280	NZ_CP045697.1	fabZ	vfdb_brucella_setB	145903	146376	+	100	99.37	VFG011402 (fabZ) (3R)-hydroxymyristoyl ACP dehydratase [LPS (VF0367) - Immune modulation (VFC0258)] [Brucella suis 1330]	Immune_modulation	WP_004688426	VIRULENCE	NA
2280	NZ_CP045697.1	htrB	vfdb_brucella_setB	108332	109258	-	100	98.49	VFG011420 (htrB) lipid A biosynthesis lauroyl acyltransferase [LPS (VF0367) - Immune modulation (VFC0258)] [Brucella melitensis biovar Abortus 2308]	Immune_modulation	WP_002963981	VIRULENCE	NA
2280	NZ_CP045697.1	kdsA	vfdb_brucella_setB	166418	167251	+	100	98.56	VFG011414 (kdsA) 2-dehydro-3-deoxyphosphooctonate aldolase [LPS (VF0367) - Immune modulation (VFC0258)] [Brucella melitensis bv. 1 str. 16M]	Immune_modulation	WP_002964262	VIRULENCE	NA
2280	NZ_CP045697.1	kdsB	vfdb_brucella_setB	1605314	1606069	-	100	98.41	VFG011428 (kdsB) 3-deoxy-manno-octulosonate cytidylyltransferase [LPS (VF0367) - Immune modulation (VFC0258)] [Brucella ovis ATCC 25840]	Immune_modulation	WP_005977566	VIRULENCE	NA
2280	NZ_CP045697.1	lpsA	vfdb_brucella_setB	2176280	2178390	-	99.95	98.25	VFG011506 (lpsA) glycosyltransferase [LPS (VF0367) - Immune modulation (VFC0258)] [Brucella melitensis biovar Abortus 2308]	Immune_modulation	WP_002966727	VIRULENCE	NA
2280	NZ_CP045697.1	lpsB	vfdb_brucella_setB	866052	867116	-	100	97.28	VFG011511 (lpsB/lpcC) Lipopolysaccharide core biosynthesis mannosyltransferase LpcC [LPS (VF0367) - Immune modulation (VFC0258)] [Brucella melitensis biovar Abortus 2308]	Immune_modulation	WP_002964609	VIRULENCE	NA
2280	NZ_CP045697.1	lpxA	vfdb_brucella_setB	146385	147221	+	100	98.33	VFG011404 (lpxA) UDP-N-acetylglucosamine acyltransferase [LPS (VF0367) - Immune modulation (VFC0258)] [Brucella melitensis bv. 1 str. 16M]	Immune_modulation	WP_002964279	VIRULENCE	NA
2280	NZ_CP045697.1	lpxB	vfdb_brucella_setB	148101	149288	+	100	97.56	VFG011412 (lpxB) lipid-A-disaccharide synthase [LPS (VF0367) - Immune modulation (VFC0258)] [Brucella suis 1330]	Immune_modulation	WP_002964277	VIRULENCE	NA
2280	NZ_CP045697.1	lpxC	vfdb_brucella_setB	747214	748074	-	100	98.37	VFG011390 (lpxC) UDP-3-O-[3-hydroxymyristoyl] N-acetylglucosamine deacetylase [LPS (VF0367) - Immune modulation (VFC0258)] [Brucella melitensis biovar Abortus 2308]	Immune_modulation	WP_002964532	VIRULENCE	NA
2280	NZ_CP045697.1	lpxD	vfdb_brucella_setB	144855	145910	+	100	97.73	VFG011395 (lpxD) UDP-3-O-[3-hydroxymyristoyl] glucosamine N-acyltransferase [LPS (VF0367) - Immune modulation (VFC0258)] [Brucella melitensis biovar Abortus 2308]	Immune_modulation	WP_002964281	VIRULENCE	NA
2280	NZ_CP045697.1	lpxE	vfdb_brucella_setB	10446	11213	+	100	97.4	VFG011442 (lpxE) phosphatidylglycerophosphatase B [LPS (VF0367) - Immune modulation (VFC0258)] [Brucella suis 1330]	Immune_modulation	WP_004689599	VIRULENCE	NA
2280	NZ_CP045698.1	lpxK	vfdb_brucella_setB	1085993	1087018	-	100	97.56	VFG011533 (lpxK) tetraacyldisaccharide 4'-kinase [LPS (VF0367) - Immune modulation (VFC0258)] [Brucella melitensis bv. 1 str. 16M]	Immune_modulation	WP_002966366	VIRULENCE	NA
2280	NZ_CP045697.1	pgm	vfdb_brucella_setB	1629579	1631210	-	100	97.73	VFG011451 (pgm) phosphoglucomutase [LPS (VF0367) - Immune modulation (VFC0258)] [Brucella suis 1330]	Immune_modulation	WP_002967073	VIRULENCE	NA
2280	NZ_CP045697.1	pmm	vfdb_brucella_setB	2097512	2098732	+	86.97	95.91	VFG018263 (pmm) phosphomannomutase [LPS (VF0367) - Immune modulation (VFC0258)] [Brucella canis ATCC 23365]	Immune_modulation	WP_004690647	VIRULENCE	NA
2280	NZ_CP045698.1	waaA	vfdb_brucella_setB	1087021	1088361	-	100	98.43	VFG019242 (waaA/kdtA) lipid IV(A) 3-deoxy-D-manno-octulosonic acid transferase [LPS (VF0367) - Immune modulation (VFC0258)] [Brucella suis ATCC 23445]	Immune_modulation	WP_002966367	VIRULENCE	NA
2280	NZ_CP045697.1	ricA	vfdb_brucella_setB	536971	537498	-	100	98.3	VFG045340 (ricA) type IV secretion system effector RicA Rab2 interacting conserved protein A [T4SS secreted effectors (VF0695) - Effector delivery system (VFC0086)] [Brucella melitensis bv. 1 str. 16M]	Effector_delivery_system	WP_002964382	VIRULENCE	NA
2280	NZ_CP045698.1	ugpB	vfdb_brucella_setB	872126	873427	+	100	98.85	VFG043534 (ugpB) sn-glycerol-3-phosphate ABC transporter substrate-binding protein UgpB [SP41 (VF0694) - Adherence (VFC0001)] [Brucella melitensis bv. 1 str. 16M]	Adherence	WP_004681934	VIRULENCE	NA
2280	NZ_CP045697.1	vceA	vfdb_brucella_setB	1026495	1026811	+	99.69	97.48	VFG041431 (vceA) Type IV secretion system effector VceA [T4SS secreted effectors (VF0695) - Effector delivery system (VFC0086)] [Brucella melitensis bv. 1 str. 16M]	Effector_delivery_system	WP_002964730	VIRULENCE	NA
2280	NZ_CP045697.1	vceC	vfdb_brucella_setB	273353	274609	+	100	97.77	VFG051214 (vceC) type IV secretion system effector VceC [T4SS secreted effectors (VF0695) - Effector delivery system (VFC0086)] [Brucella abortus S19]	Effector_delivery_system	WP_002966824.1	VIRULENCE	NA
2280	NZ_CP045698.1	vibH	vfdb_brucella_setB	17596	18936	+	100	97.76	VFG011599 (vibH/entF) condensation domain-containing protein [Brucebactin (VF0692) - Nutritional/Metabolic factor (VFC0272)] [Brucella suis 1330]	Nutritional/Metabolic_factor	WP_002966562	VIRULENCE	NA
2280	NZ_CP045698.1	virB1	vfdb_brucella_setB	1261340	1262056	+	100	98.05	VFG011545 (virB1) type IV secretion system attachment mediating protein VirB1 Homolog [VirB type IV secretion system (VF0365) - Effector delivery system (VFC0086)] [Brucella suis 1330]	Effector_delivery_system	WP_004687568	VIRULENCE	NA
2280	NZ_CP045698.1	virB10	vfdb_brucella_setB	1269533	1270663	+	98.95	95.45	VFG011590 (virB10) type IV secretion system channel protein VirB10 [VirB type IV secretion system (VF0365) - Effector delivery system (VFC0086)] [Brucella ovis ATCC 25840]	Effector_delivery_system	WP_006014994	VIRULENCE	NA
2280	NZ_CP045698.1	virB11	vfdb_brucella_setB	1270647	1271732	+	100	98.53	VFG002218 (virB11) type IV secretion system protein ATPase VirB11 [VirB type IV secretion system (VF0365) - Effector delivery system (VFC0086)] [Brucella melitensis bv. 1 str. 16M]	Effector_delivery_system	WP_005972055	VIRULENCE	NA
2280	NZ_CP045698.1	virB12	vfdb_brucella_setB	1271878	1272396	+	100	99.04	VFG041369 (virB12) type IV secretion system protein VirB12 [VirB type IV secretion system (VF0365) - Effector delivery system (VFC0086)] [Brucella melitensis bv. 1 str. 16M]	Effector_delivery_system	WP_004681215	VIRULENCE	NA
2280	NZ_CP045698.1	virB2	vfdb_brucella_setB	1262493	1262800	+	96.86	92.21	VFG011548 (virB2) type IV secretion system protein VirB2 [VirB type IV secretion system (VF0365) - Effector delivery system (VFC0086)] [Brucella melitensis biovar Abortus 2308]	Effector_delivery_system	WP_002967165	VIRULENCE	NA
2280	NZ_CP045698.1	virB3	vfdb_brucella_setB	1262820	1263170	+	100	96.87	VFG002210 (virB3) type IV secretion system protein VirB3 [VirB type IV secretion system (VF0365) - Effector delivery system (VFC0086)] [Brucella melitensis bv. 1 str. 16M]	Effector_delivery_system	WP_002966512	VIRULENCE	NA
2280	NZ_CP045698.1	virB4	vfdb_brucella_setB	1263170	1265665	+	100	97.28	VFG011558 (virB4) type IV secretion system protein ATPase VirB4 [VirB type IV secretion system (VF0365) - Effector delivery system (VFC0086)] [Brucella melitensis biovar Abortus 2308]	Effector_delivery_system	WP_002966513	VIRULENCE	NA
2280	NZ_CP045698.1	virB5	vfdb_brucella_setB	1265670	1266386	+	100	95.12	VFG011563 (virB5) type IV secretion system protein VirB5 [VirB type IV secretion system (VF0365) - Effector delivery system (VFC0086)] [Brucella melitensis biovar Abortus 2308]	Effector_delivery_system	WP_006077544	VIRULENCE	NA
2280	NZ_CP045698.1	virB6	vfdb_brucella_setB	1266568	1267611	+	100	96.07	VFG011570 (virB6) type IV secretion system channel protein VirB6 [VirB type IV secretion system (VF0365) - Effector delivery system (VFC0086)] [Brucella suis 1330]	Effector_delivery_system	WP_002969266	VIRULENCE	NA
2280	NZ_CP045698.1	virB7	vfdb_brucella_setB	1267775	1267948	+	100	97.7	VFG002214 (virB7) type IV secretion system protein VirB7 [VirB type IV secretion system (VF0365) - Effector delivery system (VFC0086)] [Brucella melitensis bv. 1 str. 16M]	Effector_delivery_system	WP_002966516	VIRULENCE	NA
2280	NZ_CP045698.1	virB8	vfdb_brucella_setB	1267951	1268670	+	100	95.42	VFG002215 (virB8) type IV secretion system protein VirB8 [VirB type IV secretion system (VF0365) - Effector delivery system (VFC0086)] [Brucella melitensis bv. 1 str. 16M]	Effector_delivery_system	WP_002966517	VIRULENCE	NA
2280	NZ_CP045698.1	virB9	vfdb_brucella_setB	1268667	1269536	+	100	96.21	VFG011582 (virB9) type IV secretion system channel protein VirB9 [VirB type IV secretion system (VF0365) - Effector delivery system (VFC0086)] [Brucella melitensis biovar Abortus 2308]	Effector_delivery_system	WP_002966518	VIRULENCE	NA
2280	NZ_CP045697.1	wbpL	vfdb_brucella_setB	2089490	2090497	-	100	96.43	VFG011519 (wbpL) undecaprenyl-phosphate alpha-N-acetylglucosaminyltransferase [LPS (VF0367) - Immune modulation (VFC0258)] [Brucella melitensis bv. 1 str. 16M]	Immune_modulation	WP_002963669	VIRULENCE	NA
2280	NZ_CP045697.1	wbpZ	vfdb_brucella_setB	2101469	2102578	+	100	97.84	VFG011455 (wbpZ) mannosyltransferase C [LPS (VF0367) - Immune modulation (VFC0258)] [Brucella suis 1330]	Immune_modulation	WP_002969456	VIRULENCE	NA
2280	NZ_CP045698.1	manBcore	vfdb_brucella_setB	967292	968725	+	100	98.26	VFG019236 (manBcore) phosphomannomutase [LPS (VF0367) - Immune modulation (VFC0258)] [Brucella suis ATCC 23445]	Immune_modulation	WP_004687427	VIRULENCE	NA
2280	NZ_CP045698.1	manCcore	vfdb_brucella_setB	968722	970137	+	100	97.6	VFG011528 (manCcore) mannose-1-phosphate guanylyltransferase/mannose-6-phosphate isomerase [LPS (VF0367) - Immune modulation (VFC0258)] [Brucella melitensis bv. 1 str. 16M]	Immune_modulation	WP_004681680	VIRULENCE	NA
2280	NZ_CP045697.1	manCO-Ag	vfdb_brucella_setB	2098757	2100181	+	100	99.23	VFG011463 (manCO-Ag) mannose-1-phosphate guanylyltransferase [LPS (VF0367) - Immune modulation (VFC0258)] [Brucella suis 1330]	Immune_modulation	WP_002963689	VIRULENCE	NA
6810	NZ_CP061088.1	manAO-Ag	vfdb_brucella_setB	2092089	2093261	+	100	98.81	VFG002221 (manAO-Ag) mannose-6-phosphate isomerase [LPS (VF0367) - Immune modulation (VFC0258)] [Brucella melitensis bv. 1 str. 16M]	Immune_modulation	WP_002963690	VIRULENCE	NA
6810	NZ_CP061089.1	manBcore	vfdb_brucella_setB	340422	341855	-	100	97.84	VFG019236 (manBcore) phosphomannomutase [LPS (VF0367) - Immune modulation (VFC0258)] [Brucella suis ATCC 23445]	Immune_modulation	WP_004687427	VIRULENCE	NA
6810	NZ_CP061088.1	acpXL	vfdb_brucella_setB	157532	157813	-	100	100	VFG011429 (acpXL) acyl carrier protein [LPS (VF0367) - Immune modulation (VFC0258)] [Brucella melitensis bv. 1 str. 16M]	Immune_modulation	WP_002963985	VIRULENCE	NA
6810	NZ_CP061089.1	BABS19	vfdb_brucella_setB	1163655	1165640	-	100	98.09	VFG044306 (BABS19_RS15905) TonB-dependent receptor [Direct heme uptake system (VF0693) - Nutritional/Metabolic factor (VFC0272)] [Brucella abortus S19]	Nutritional/Metabolic_factor	WP_002966591	VIRULENCE	NA
6810	NZ_CP061088.1	bepC	amrfinder	269508	270875	+	100	97.59	multidrug efflux RND transporter outer membrane subunit BepC	NA	AAN29871.1	AMR	EFFLUX
6810	NZ_CP061088.1	bepD	amrfinder	1862823	1864013	+	100	98.99	multidrug efflux RND transporter periplasmic adaptor subunit BepD	NA	AAN29240.1	AMR	EFFLUX
6810	NZ_CP061088.1	bepE	amrfinder	1864013	1867165	+	100	99.24	multidrug efflux RND transporter permease subunit BepE	NA	AAN29241.1	AMR	EFFLUX
6810	NZ_CP061089.1	bepF	amrfinder	327580	328812	-	100	99.03	multidrug efflux RND transporter periplasmic adaptor subunit BepF	NA	AAN33535.1	AMR	EFFLUX
6810	NZ_CP061089.1	bepG	amrfinder	324352	327573	-	100	99.44	multidrug efflux RND transporter permease subunit BepG	NA	AAN33534.1	AMR	EFFLUX
6810	NZ_CP061089.1	bmaC	vfdb_brucella_setB	1115000	1125256	+	99.88	97.97	VFG051127 (bmaC) autotransporter outer membrane beta-barrel domain-containing protein [BmaC (VF1341) - Adherence (VFC0001)] [Brucella abortus S19]	Adherence	WP_002967134.1	VIRULENCE	NA
6810	NZ_CP061088.1	BPE005	vfdb_brucella_setB	1392095	1392556	-	100	98.48	VFG051235 (BPE005) type IV secretion system effector cyclic nucleotide-binding domain-containing protein [T4SS secreted effectors (VF0695) - Effector delivery system (VFC0086)] [Brucella melitensis bv. 1 str. 16M]	Effector_delivery_system	WP_002965067.1	VIRULENCE	NA
6810	NZ_CP061088.1	BPE043	vfdb_brucella_setB	369095	373842	-	99.98	97.75	VFG051241 (BPE043) type IV secretion system effector [T4SS secreted effectors (VF0695) - Effector delivery system (VFC0086)] [Brucella canis ATCC 23365]	Effector_delivery_system	WP_004690831.1	VIRULENCE	NA
6810	NZ_CP061089.1	BPE123	vfdb_brucella_setB	130287	130748	-	100	97.83	VFG051248 (BPE123) type IV secretion system effector [T4SS secreted effectors (VF0695) - Effector delivery system (VFC0086)] [Brucella abortus S19]	Effector_delivery_system	WP_002966455.1	VIRULENCE	NA
6810	NZ_CP061088.1	BPE275	vfdb_brucella_setB	602861	603589	-	100	97.94	VFG051263 (BPE275) type IV secretion system effector rhomboid family intramembrane serine protease [T4SS secreted effectors (VF0695) - Effector delivery system (VFC0086)] [Brucella ovis ATCC 25840]	Effector_delivery_system	WP_002964379.1	VIRULENCE	NA
6810	NZ_CP061088.1	bspA	vfdb_brucella_setB	2212084	2212659	+	100	98.78	VFG051149 (bspA) type IV secretion system effector DUF2062 domain-containing protein [T4SS secreted effectors (VF0695) - Effector delivery system (VFC0086)] [Brucella melitensis bv. 1 str. 16M]	Effector_delivery_system	WP_002966733.1	VIRULENCE	NA
6810	NZ_CP061088.1	bspB	vfdb_brucella_setB	2242020	2242583	+	100	98.4	VFG051158 (bspB) type IV secretion system effector BspB [T4SS secreted effectors (VF0695) - Effector delivery system (VFC0086)] [Brucella melitensis bv. 1 str. 16M]	Effector_delivery_system	WP_004683443.1	VIRULENCE	NA
6810	NZ_CP061088.1	bspC	vfdb_brucella_setB	133765	134178	-	100	98.31	VFG051164 (bspC) type IV secretion system effector BspC [T4SS secreted effectors (VF0695) - Effector delivery system (VFC0086)] [Brucella canis ATCC 23365]	Effector_delivery_system	WP_002963960.1	VIRULENCE	NA
6810	NZ_CP061088.1	bspE	vfdb_brucella_setB	1019807	1020601	-	100	98.87	VFG051176 (bspE) type IV secretion system effector BspE [T4SS secreted effectors (VF0695) - Effector delivery system (VFC0086)] [Brucella melitensis bv. 1 str. 16M]	Effector_delivery_system	WP_002964749.1	VIRULENCE	NA
6810	NZ_CP061088.1	bspF	vfdb_brucella_setB	1316461	1317747	+	100	97.98	VFG051180 (bspF) type IV secretion system effector GNAT family N-acetyltransferase [T4SS secreted effectors (VF0695) - Effector delivery system (VFC0086)] [Brucella abortus S19]	Effector_delivery_system	WP_002967001.1	VIRULENCE	NA
6810	NZ_CP061089.1	bspJ	vfdb_brucella_setB	127142	127673	-	100	98.12	VFG051189 (bspJ) type IV secretion system effector BspJ [T4SS secreted effectors (VF0695) - Effector delivery system (VFC0086)] [Brucella abortus S19]	Effector_delivery_system	WP_002970489.1	VIRULENCE	NA
6810	NZ_CP061088.1	bspL	vfdb_brucella_setB	852412	852921	+	100	98.43	VFG051204 (bspL) type IV secretion system effector BspL [T4SS secreted effectors (VF0695) - Effector delivery system (VFC0086)] [Brucella suis 1330]	Effector_delivery_system	WP_002967827.1	VIRULENCE	NA
6810	NZ_CP061088.1	btaE	vfdb_brucella_setB	1641687	1644564	+	71.91	95.07	VFG051134 (btaE) Trimeric autotransporter adhesin YadA-like family protein [BtaE (VF1342) - Adherence (VFC0001)] [Brucella melitensis biovar Abortus 2308]	Adherence	WP_002969669.1	VIRULENCE	NA
6810	NZ_CP061088.1	btaF	vfdb_brucella_setB	1193129	1193943	-	72.44	90.8	VFG051139 (btaF) Trimeric autotransporter adhesin YadA-like family protein [BtaF (VF1343) - Adherence (VFC0001)] [Brucella canis ATCC 23365]	Adherence	WP_006132921.1	VIRULENCE	NA
6810	NZ_CP061088.1	btaF	vfdb_brucella_setB	1192063	1192892	-	73.78	92.65	VFG051139 (btaF) Trimeric autotransporter adhesin YadA-like family protein [BtaF (VF1343) - Adherence (VFC0001)] [Brucella canis ATCC 23365]	Adherence	WP_006132921.1	VIRULENCE	NA
6810	NZ_CP061088.1	bvrR	vfdb_brucella_setB	1464934	1465653	+	100	98.75	VFG011627 (bvrR) response regulator transcription factor [BvrR-BvrS (VF0368) - Regulation (VFC0301)] [Brucella melitensis biovar Abortus 2308]	Regulation	WP_002965156	VIRULENCE	NA
6810	NZ_CP061088.1	bvrS	vfdb_brucella_setB	1465763	1467568	+	100	98.17	VFG019340 (bvrS) stimulus-sensing domain-containing protein [BvrR-BvrS (VF0368) - Regulation (VFC0301)] [Brucella melitensis ATCC 23457]	Regulation	WP_004684547	VIRULENCE	NA
6810	NZ_CP061088.1	cgs	vfdb_brucella_setB	1678822	1687425	+	100	98.42	VFG019244 (cgs) cyclic beta 1-2 glucan synthetase [CG (VF0366) - Immune modulation (VFC0258)] [Brucella suis ATCC 23445]	Immune_modulation	WP_006071951	VIRULENCE	NA
6810	NZ_CP061089.1	dhbA	vfdb_brucella_setB	13822	14598	-	100	98.84	VFG011620 (dhbA) 23-dihydro-23-dihydroxybenzoate dehydrogenase [Brucebactin (VF0692) - Nutritional/Metabolic factor (VFC0272)] [Brucella ovis ATCC 25840]	Nutritional/Metabolic_factor	WP_004688790	VIRULENCE	NA
6810	NZ_CP061089.1	dhbB	vfdb_brucella_setB	14598	15464	-	99.31	97.94	VFG011615 (dhbB) isochorismatase [Brucebactin (VF0692) - Nutritional/Metabolic factor (VFC0272)] [Brucella ovis ATCC 25840]	Nutritional/Metabolic_factor	WP_002967157	VIRULENCE	NA
6810	NZ_CP061089.1	dhbC	vfdb_brucella_setB	17242	18417	-	100	97.96	VFG011601 (dhbC) isochorismate synthase MenF [Brucebactin (VF0692) - Nutritional/Metabolic factor (VFC0272)] [Brucella melitensis bv. 1 str. 16M]	Nutritional/Metabolic_factor	WP_004681148	VIRULENCE	NA
6810	NZ_CP061089.1	dhbE	vfdb_brucella_setB	15516	17135	-	100	98.21	VFG019335 (dhbE) (23-dihydroxybenzoyl)adenylate synthase [Brucebactin (VF0692) - Nutritional/Metabolic factor (VFC0272)] [Brucella melitensis ATCC 23457]	Nutritional/Metabolic_factor	WP_004686826	VIRULENCE	NA
6810	NZ_CP061089.1	entD	vfdb_brucella_setB	13107	13847	-	100	97.98	VFG011624 (entD) 4'-phosphopantetheinyl transferase [Brucebactin (VF0692) - Nutritional/Metabolic factor (VFC0272)] [Brucella suis 1330]	Nutritional/Metabolic_factor	WP_002967156	VIRULENCE	NA
6810	NZ_CP061088.1	acpXL	vfdb_brucella_setB	2021668	2021904	+	100	100	VFG011430 (acpXL) acyl carrier protein [LPS (VF0367) - Immune modulation (VFC0258)] [Brucella melitensis bv. 1 str. 16M]	Immune_modulation	WP_002963616	VIRULENCE	NA
6810	NZ_CP061088.1	fabZ	vfdb_brucella_setB	511612	512085	-	100	98.94	VFG011402 (fabZ) (3R)-hydroxymyristoyl ACP dehydratase [LPS (VF0367) - Immune modulation (VFC0258)] [Brucella suis 1330]	Immune_modulation	WP_004688426	VIRULENCE	NA
6810	NZ_CP061088.1	htrB	vfdb_brucella_setB	152874	153800	-	100	98.06	VFG011420 (htrB) lipid A biosynthesis lauroyl acyltransferase [LPS (VF0367) - Immune modulation (VFC0258)] [Brucella melitensis biovar Abortus 2308]	Immune_modulation	WP_002963981	VIRULENCE	NA
6810	NZ_CP061088.1	kdsA	vfdb_brucella_setB	490706	491539	-	100	98.92	VFG011414 (kdsA) 2-dehydro-3-deoxyphosphooctonate aldolase [LPS (VF0367) - Immune modulation (VFC0258)] [Brucella melitensis bv. 1 str. 16M]	Immune_modulation	WP_002964262	VIRULENCE	NA
6810	NZ_CP061088.1	kdsB	vfdb_brucella_setB	1605265	1606020	-	100	97.75	VFG011428 (kdsB) 3-deoxy-manno-octulosonate cytidylyltransferase [LPS (VF0367) - Immune modulation (VFC0258)] [Brucella ovis ATCC 25840]	Immune_modulation	WP_005977566	VIRULENCE	NA
6810	NZ_CP061088.1	lpsA	vfdb_brucella_setB	2168261	2170371	-	99.95	97.77	VFG011506 (lpsA) glycosyltransferase [LPS (VF0367) - Immune modulation (VFC0258)] [Brucella melitensis biovar Abortus 2308]	Immune_modulation	WP_002966727	VIRULENCE	NA
6810	NZ_CP061088.1	lpsB	vfdb_brucella_setB	840601	841665	-	100	97.65	VFG011511 (lpsB/lpcC) Lipopolysaccharide core biosynthesis mannosyltransferase LpcC [LPS (VF0367) - Immune modulation (VFC0258)] [Brucella melitensis biovar Abortus 2308]	Immune_modulation	WP_002964609	VIRULENCE	NA
6810	NZ_CP061088.1	lpxA	vfdb_brucella_setB	510767	511603	-	100	98.09	VFG011404 (lpxA) UDP-N-acetylglucosamine acyltransferase [LPS (VF0367) - Immune modulation (VFC0258)] [Brucella melitensis bv. 1 str. 16M]	Immune_modulation	WP_002964279	VIRULENCE	NA
6810	NZ_CP061088.1	lpxB	vfdb_brucella_setB	508700	509887	-	100	97.64	VFG011412 (lpxB) lipid-A-disaccharide synthase [LPS (VF0367) - Immune modulation (VFC0258)] [Brucella suis 1330]	Immune_modulation	WP_002964277	VIRULENCE	NA
6810	NZ_CP061088.1	lpxC	vfdb_brucella_setB	764770	765630	-	100	97.44	VFG011390 (lpxC) UDP-3-O-[3-hydroxymyristoyl] N-acetylglucosamine deacetylase [LPS (VF0367) - Immune modulation (VFC0258)] [Brucella melitensis biovar Abortus 2308]	Immune_modulation	WP_002964532	VIRULENCE	NA
6810	NZ_CP061088.1	lpxD	vfdb_brucella_setB	512078	513133	-	100	97.63	VFG011395 (lpxD) UDP-3-O-[3-hydroxymyristoyl] glucosamine N-acyltransferase [LPS (VF0367) - Immune modulation (VFC0258)] [Brucella melitensis biovar Abortus 2308]	Immune_modulation	WP_002964281	VIRULENCE	NA
6810	NZ_CP061088.1	lpxE	vfdb_brucella_setB	53903	54670	+	100	97.4	VFG011442 (lpxE) phosphatidylglycerophosphatase B [LPS (VF0367) - Immune modulation (VFC0258)] [Brucella suis 1330]	Immune_modulation	WP_004689599	VIRULENCE	NA
6810	NZ_CP061089.1	lpxK	vfdb_brucella_setB	215290	216315	+	100	98.34	VFG011533 (lpxK) tetraacyldisaccharide 4'-kinase [LPS (VF0367) - Immune modulation (VFC0258)] [Brucella melitensis bv. 1 str. 16M]	Immune_modulation	WP_002966366	VIRULENCE	NA
6810	NZ_CP061088.1	pgm	vfdb_brucella_setB	1626928	1628559	-	100	97.79	VFG011451 (pgm) phosphoglucomutase [LPS (VF0367) - Immune modulation (VFC0258)] [Brucella suis 1330]	Immune_modulation	WP_002967073	VIRULENCE	NA
6810	NZ_CP061088.1	pmm	vfdb_brucella_setB	2089204	2090607	+	100	91.1	VFG018263 (pmm) phosphomannomutase [LPS (VF0367) - Immune modulation (VFC0258)] [Brucella canis ATCC 23365]	Immune_modulation	WP_004690647	VIRULENCE	NA
6810	NZ_CP061088.1	ricA	vfdb_brucella_setB	605531	606058	-	100	98.67	VFG045340 (ricA) type IV secretion system effector RicA Rab2 interacting conserved protein A [T4SS secreted effectors (VF0695) - Effector delivery system (VFC0086)] [Brucella melitensis bv. 1 str. 16M]	Effector_delivery_system	WP_002964382	VIRULENCE	NA
6810	NZ_CP061089.1	ugpB	vfdb_brucella_setB	645473	646774	+	100	98.69	VFG043534 (ugpB) sn-glycerol-3-phosphate ABC transporter substrate-binding protein UgpB [SP41 (VF0694) - Adherence (VFC0001)] [Brucella melitensis bv. 1 str. 16M]	Adherence	WP_004681934	VIRULENCE	NA
6810	NZ_CP061088.1	vceA	vfdb_brucella_setB	992898	993215	+	100	97.17	VFG041431 (vceA) Type IV secretion system effector VceA [T4SS secreted effectors (VF0695) - Effector delivery system (VFC0086)] [Brucella melitensis bv. 1 str. 16M]	Effector_delivery_system	WP_002964730	VIRULENCE	NA
6810	NZ_CP061088.1	vceC	vfdb_brucella_setB	382878	384134	-	100	97.38	VFG051214 (vceC) type IV secretion system effector VceC [T4SS secreted effectors (VF0695) - Effector delivery system (VFC0086)] [Brucella abortus S19]	Effector_delivery_system	WP_002966824.1	VIRULENCE	NA
6810	NZ_CP061089.1	vibH	vfdb_brucella_setB	18558	19898	+	100	97.76	VFG011599 (vibH/entF) condensation domain-containing protein [Brucebactin (VF0692) - Nutritional/Metabolic factor (VFC0272)] [Brucella suis 1330]	Nutritional/Metabolic_factor	WP_002966562	VIRULENCE	NA
6810	NZ_CP061089.1	virB1	vfdb_brucella_setB	74375	75091	-	100	98.05	VFG011545 (virB1) type IV secretion system attachment mediating protein VirB1 Homolog [VirB type IV secretion system (VF0365) - Effector delivery system (VFC0086)] [Brucella suis 1330]	Effector_delivery_system	WP_004687568	VIRULENCE	NA
6810	NZ_CP061089.1	virB10	vfdb_brucella_setB	65765	66895	-	98.95	95.28	VFG011590 (virB10) type IV secretion system channel protein VirB10 [VirB type IV secretion system (VF0365) - Effector delivery system (VFC0086)] [Brucella ovis ATCC 25840]	Effector_delivery_system	WP_006014994	VIRULENCE	NA
6810	NZ_CP061089.1	virB11	vfdb_brucella_setB	64696	65781	-	100	98.71	VFG011595 (virB11) type IV secretion system protein ATPase VirB11 [VirB type IV secretion system (VF0365) - Effector delivery system (VFC0086)] [Brucella ovis ATCC 25840]	Effector_delivery_system	WP_002966520	VIRULENCE	NA
6810	NZ_CP061089.1	virB12	vfdb_brucella_setB	64033	64550	-	99.81	98.26	VFG041369 (virB12) type IV secretion system protein VirB12 [VirB type IV secretion system (VF0365) - Effector delivery system (VFC0086)] [Brucella melitensis bv. 1 str. 16M]	Effector_delivery_system	WP_004681215	VIRULENCE	NA
6810	NZ_CP061089.1	virB2	vfdb_brucella_setB	73631	73938	-	96.86	92.21	VFG011548 (virB2) type IV secretion system protein VirB2 [VirB type IV secretion system (VF0365) - Effector delivery system (VFC0086)] [Brucella melitensis biovar Abortus 2308]	Effector_delivery_system	WP_002967165	VIRULENCE	NA
6810	NZ_CP061089.1	virB3	vfdb_brucella_setB	73261	73611	-	100	98.86	VFG011555 (virB3) type IV secretion system protein VirB3 [VirB type IV secretion system (VF0365) - Effector delivery system (VFC0086)] [Brucella suis 1330]	Effector_delivery_system	WP_002966512	VIRULENCE	NA
6810	NZ_CP061089.1	virB4	vfdb_brucella_setB	70766	73261	-	100	97.56	VFG011560 (virB4) type IV secretion system protein ATPase VirB4 [VirB type IV secretion system (VF0365) - Effector delivery system (VFC0086)] [Brucella suis 1330]	Effector_delivery_system	WP_004688809	VIRULENCE	NA
6810	NZ_CP061089.1	virB5	vfdb_brucella_setB	70045	70761	-	100	94.56	VFG002212 (virB5) type IV secretion system protein VirB5 [VirB type IV secretion system (VF0365) - Effector delivery system (VFC0086)] [Brucella melitensis bv. 1 str. 16M]	Effector_delivery_system	WP_002966514	VIRULENCE	NA
6810	NZ_CP061089.1	virB6	vfdb_brucella_setB	68817	69860	-	100	95.98	VFG011570 (virB6) type IV secretion system channel protein VirB6 [VirB type IV secretion system (VF0365) - Effector delivery system (VFC0086)] [Brucella suis 1330]	Effector_delivery_system	WP_002969266	VIRULENCE	NA
6810	NZ_CP061089.1	virB7	vfdb_brucella_setB	68480	68653	-	100	95.98	VFG002214 (virB7) type IV secretion system protein VirB7 [VirB type IV secretion system (VF0365) - Effector delivery system (VFC0086)] [Brucella melitensis bv. 1 str. 16M]	Effector_delivery_system	WP_002966516	VIRULENCE	NA
6810	NZ_CP061089.1	virB8	vfdb_brucella_setB	67758	68477	-	100	95.28	VFG002215 (virB8) type IV secretion system protein VirB8 [VirB type IV secretion system (VF0365) - Effector delivery system (VFC0086)] [Brucella melitensis bv. 1 str. 16M]	Effector_delivery_system	WP_002966517	VIRULENCE	NA
6810	NZ_CP061089.1	virB9	vfdb_brucella_setB	66892	67761	-	100	96.09	VFG011582 (virB9) type IV secretion system channel protein VirB9 [VirB type IV secretion system (VF0365) - Effector delivery system (VFC0086)] [Brucella melitensis biovar Abortus 2308]	Effector_delivery_system	WP_002966518	VIRULENCE	NA
6810	NZ_CP061089.1	waaA	vfdb_brucella_setB	213947	215287	+	100	98.14	VFG019242 (waaA/kdtA) lipid IV(A) 3-deoxy-D-manno-octulosonic acid transferase [LPS (VF0367) - Immune modulation (VFC0258)] [Brucella suis ATCC 23445]	Immune_modulation	WP_002966367	VIRULENCE	NA
6810	NZ_CP061088.1	wbpL	vfdb_brucella_setB	2075373	2076380	-	100	97.72	VFG011519 (wbpL) undecaprenyl-phosphate alpha-N-acetylglucosaminyltransferase [LPS (VF0367) - Immune modulation (VFC0258)] [Brucella melitensis bv. 1 str. 16M]	Immune_modulation	WP_002963669	VIRULENCE	NA
6810	NZ_CP061088.1	wbpZ	vfdb_brucella_setB	2093344	2094453	+	100	97.75	VFG011455 (wbpZ) mannosyltransferase C [LPS (VF0367) - Immune modulation (VFC0258)] [Brucella suis 1330]	Immune_modulation	WP_002969456	VIRULENCE	NA
6810	NZ_CP061089.1	manCcore	vfdb_brucella_setB	339010	340425	-	100	97.53	VFG011528 (manCcore) mannose-1-phosphate guanylyltransferase/mannose-6-phosphate isomerase [LPS (VF0367) - Immune modulation (VFC0258)] [Brucella melitensis bv. 1 str. 16M]	Immune_modulation	WP_004681680	VIRULENCE	NA
6810	NZ_CP061088.1	manCO-Ag	vfdb_brucella_setB	2090632	2092056	+	100	98.53	VFG011463 (manCO-Ag) mannose-1-phosphate guanylyltransferase [LPS (VF0367) - Immune modulation (VFC0258)] [Brucella suis 1330]	Immune_modulation	WP_002963689	VIRULENCE	NA
191011898	NZ_CAEMYB010000028.1	manBcore	vfdb_brucella_setB	81321	82754	+	100	97.7	VFG019236 (manBcore) phosphomannomutase [LPS (VF0367) - Immune modulation (VFC0258)] [Brucella suis ATCC 23445]	Immune_modulation	WP_004687427	VIRULENCE	NA
191011898	NZ_CAEMYB010000016.1	acpXL	vfdb_brucella_setB	19681	19917	-	100	100	VFG011430 (acpXL) acyl carrier protein [LPS (VF0367) - Immune modulation (VFC0258)] [Brucella melitensis bv. 1 str. 16M]	Immune_modulation	WP_002963616	VIRULENCE	NA
191011898	NZ_CAEMYB010000036.1	acpXL	vfdb_brucella_setB	63808	64089	-	100	100	VFG011429 (acpXL) acyl carrier protein [LPS (VF0367) - Immune modulation (VFC0258)] [Brucella melitensis bv. 1 str. 16M]	Immune_modulation	WP_002963985	VIRULENCE	NA
191011898	NZ_CAEMYB010000026.1	BABS19	vfdb_brucella_setB	189738	191723	+	100	97.94	VFG044306 (BABS19_RS15905) TonB-dependent receptor [Direct heme uptake system (VF0693) - Nutritional/Metabolic factor (VFC0272)] [Brucella abortus S19]	Nutritional/Metabolic_factor	WP_002966591	VIRULENCE	NA
191011898	NZ_CAEMYB010000009.1	bepC	amrfinder	131371	132738	+	100	99.56	multidrug efflux RND transporter outer membrane subunit BepC	NA	AAN29871.1	AMR	EFFLUX
191011898	NZ_CAEMYB010000049.1	bepD	amrfinder	41783	42973	-	100	98.99	multidrug efflux RND transporter periplasmic adaptor subunit BepD	NA	AAN29240.1	AMR	EFFLUX
191011898	NZ_CAEMYB010000049.1	bepE	amrfinder	38625	41783	-	100	99.05	multidrug efflux RND transporter permease subunit BepE	NA	AAN29241.1	AMR	EFFLUX
191011898	NZ_CAEMYB010000028.1	bepF	amrfinder	94365	95597	+	100	98.54	multidrug efflux RND transporter periplasmic adaptor subunit BepF	NA	AAN33535.1	AMR	EFFLUX
191011898	NZ_CAEMYB010000028.1	bepG	amrfinder	95604	98825	+	100	99.35	multidrug efflux RND transporter permease subunit BepG	NA	AAN33534.1	AMR	EFFLUX
191011898	NZ_CAEMYB010000039.1	bmaC	vfdb_brucella_setB	26426	36682	-	99.88	98.28	VFG051127 (bmaC) autotransporter outer membrane beta-barrel domain-containing protein [BmaC (VF1341) - Adherence (VFC0001)] [Brucella abortus S19]	Adherence	WP_002967134.1	VIRULENCE	NA
191011898	NZ_CAEMYB010000011.1	BPE005	vfdb_brucella_setB	118379	118840	+	100	97.19	VFG051235 (BPE005) type IV secretion system effector cyclic nucleotide-binding domain-containing protein [T4SS secreted effectors (VF0695) - Effector delivery system (VFC0086)] [Brucella melitensis bv. 1 str. 16M]	Effector_delivery_system	WP_002965067.1	VIRULENCE	NA
191011898	NZ_CAEMYB010000054.1	BPE043	vfdb_brucella_setB	39150	43898	-	100	97.54	VFG051241 (BPE043) type IV secretion system effector [T4SS secreted effectors (VF0695) - Effector delivery system (VFC0086)] [Brucella canis ATCC 23365]	Effector_delivery_system	WP_004690831.1	VIRULENCE	NA
191011898	NZ_CAEMYB010000026.1	BPE123	vfdb_brucella_setB	54429	54890	+	100	97.62	VFG051248 (BPE123) type IV secretion system effector [T4SS secreted effectors (VF0695) - Effector delivery system (VFC0086)] [Brucella abortus S19]	Effector_delivery_system	WP_002966455.1	VIRULENCE	NA
191011898	NZ_CAEMYB010000009.1	BPE275	vfdb_brucella_setB	28659	29387	+	100	98.77	VFG051263 (BPE275) type IV secretion system effector rhomboid family intramembrane serine protease [T4SS secreted effectors (VF0695) - Effector delivery system (VFC0086)] [Brucella ovis ATCC 25840]	Effector_delivery_system	WP_002964379.1	VIRULENCE	NA
191011898	NZ_CAEMYB010000020.1	bspA	vfdb_brucella_setB	57791	58366	-	100	99.31	VFG051149 (bspA) type IV secretion system effector DUF2062 domain-containing protein [T4SS secreted effectors (VF0695) - Effector delivery system (VFC0086)] [Brucella melitensis bv. 1 str. 16M]	Effector_delivery_system	WP_002966733.1	VIRULENCE	NA
191011898	NZ_CAEMYB010000020.1	bspB	vfdb_brucella_setB	29045	29608	-	100	98.23	VFG051155 (bspB) type IV secretion system effector BspB [T4SS secreted effectors (VF0695) - Effector delivery system (VFC0086)] [Brucella canis ATCC 23365]	Effector_delivery_system	WP_004688183.1	VIRULENCE	NA
191011898	NZ_CAEMYB010000036.1	bspC	vfdb_brucella_setB	39991	40404	-	100	99.03	VFG051164 (bspC) type IV secretion system effector BspC [T4SS secreted effectors (VF0695) - Effector delivery system (VFC0086)] [Brucella canis ATCC 23365]	Effector_delivery_system	WP_002963960.1	VIRULENCE	NA
191011898	NZ_CAEMYB010000051.1	bspE	vfdb_brucella_setB	7293	8087	-	100	98.74	VFG051176 (bspE) type IV secretion system effector BspE [T4SS secreted effectors (VF0695) - Effector delivery system (VFC0086)] [Brucella melitensis bv. 1 str. 16M]	Effector_delivery_system	WP_002964749.1	VIRULENCE	NA
191011898	NZ_CAEMYB010000011.1	bspF	vfdb_brucella_setB	171742	173028	-	100	98.76	VFG051180 (bspF) type IV secretion system effector GNAT family N-acetyltransferase [T4SS secreted effectors (VF0695) - Effector delivery system (VFC0086)] [Brucella abortus S19]	Effector_delivery_system	WP_002967001.1	VIRULENCE	NA
191011898	NZ_CAEMYB010000026.1	bspJ	vfdb_brucella_setB	57504	58035	+	100	98.12	VFG051189 (bspJ) type IV secretion system effector BspJ [T4SS secreted effectors (VF0695) - Effector delivery system (VFC0086)] [Brucella abortus S19]	Effector_delivery_system	WP_002970489.1	VIRULENCE	NA
191011898	NZ_CAEMYB010000066.1	bspL	vfdb_brucella_setB	71066	71578	-	100	98.44	VFG051197 (bspL) type IV secretion system effector BspL [T4SS secreted effectors (VF0695) - Effector delivery system (VFC0086)] [Brucella abortus S19]	Effector_delivery_system	WP_002964622.1	VIRULENCE	NA
191011898	NZ_CAEMYB010000001.1	btaE	vfdb_brucella_setB	14874	17412	+	63.44	94.64	VFG051134 (btaE) Trimeric autotransporter adhesin YadA-like family protein [BtaE (VF1342) - Adherence (VFC0001)] [Brucella melitensis biovar Abortus 2308]	Adherence	WP_002969669.1	VIRULENCE	NA
191011898	NZ_CAEMYB010000048.1	btaF	vfdb_brucella_setB	52115	52944	-	73.69	90.97	VFG051139 (btaF) Trimeric autotransporter adhesin YadA-like family protein [BtaF (VF1343) - Adherence (VFC0001)] [Brucella canis ATCC 23365]	Adherence	WP_006132921.1	VIRULENCE	NA
191011898	NZ_CAEMYB010000011.1	bvrR	vfdb_brucella_setB	44034	44753	-	100	98.89	VFG011627 (bvrR) response regulator transcription factor [BvrR-BvrS (VF0368) - Regulation (VFC0301)] [Brucella melitensis biovar Abortus 2308]	Regulation	WP_002965156	VIRULENCE	NA
191011898	NZ_CAEMYB010000011.1	bvrS	vfdb_brucella_setB	42119	43924	-	100	98.39	VFG019340 (bvrS) stimulus-sensing domain-containing protein [BvrR-BvrS (VF0368) - Regulation (VFC0301)] [Brucella melitensis ATCC 23457]	Regulation	WP_004684547	VIRULENCE	NA
191011898	NZ_CAEMYB010000001.1	cgs	vfdb_brucella_setB	51256	59859	+	100	98.29	VFG019321 (cgs) cyclic beta 1-2 glucan synthetase [CG (VF0366) - Immune modulation (VFC0258)] [Brucella melitensis ATCC 23457]	Immune_modulation	WP_004686665	VIRULENCE	NA
191011898	NZ_CAEMYB010000026.1	dhbA	vfdb_brucella_setB	165524	166300	+	100	98.07	VFG011620 (dhbA) 23-dihydro-23-dihydroxybenzoate dehydrogenase [Brucebactin (VF0692) - Nutritional/Metabolic factor (VFC0272)] [Brucella ovis ATCC 25840]	Nutritional/Metabolic_factor	WP_004688790	VIRULENCE	NA
191011898	NZ_CAEMYB010000026.1	dhbB	vfdb_brucella_setB	164652	165524	+	100	98.74	VFG011615 (dhbB) isochorismatase [Brucebactin (VF0692) - Nutritional/Metabolic factor (VFC0272)] [Brucella ovis ATCC 25840]	Nutritional/Metabolic_factor	WP_002967157	VIRULENCE	NA
191011898	NZ_CAEMYB010000026.1	dhbC	vfdb_brucella_setB	161699	162874	+	100	97.79	VFG011601 (dhbC) isochorismate synthase MenF [Brucebactin (VF0692) - Nutritional/Metabolic factor (VFC0272)] [Brucella melitensis bv. 1 str. 16M]	Nutritional/Metabolic_factor	WP_004681148	VIRULENCE	NA
191011898	NZ_CAEMYB010000026.1	dhbE	vfdb_brucella_setB	162981	164600	+	100	98.46	VFG019335 (dhbE) (23-dihydroxybenzoyl)adenylate synthase [Brucebactin (VF0692) - Nutritional/Metabolic factor (VFC0272)] [Brucella melitensis ATCC 23457]	Nutritional/Metabolic_factor	WP_004686826	VIRULENCE	NA
191011898	NZ_CAEMYB010000026.1	entD	vfdb_brucella_setB	166275	167015	+	100	98.25	VFG011624 (entD) 4'-phosphopantetheinyl transferase [Brucebactin (VF0692) - Nutritional/Metabolic factor (VFC0272)] [Brucella suis 1330]	Nutritional/Metabolic_factor	WP_002967156	VIRULENCE	NA
191011898	NZ_CAEMYB010000009.1	fabZ	vfdb_brucella_setB	101957	102430	+	100	98.94	VFG011402 (fabZ) (3R)-hydroxymyristoyl ACP dehydratase [LPS (VF0367) - Immune modulation (VFC0258)] [Brucella suis 1330]	Immune_modulation	WP_004688426	VIRULENCE	NA
191011898	NZ_CAEMYB010000036.1	htrB	vfdb_brucella_setB	59149	60075	-	100	98.49	VFG011420 (htrB) lipid A biosynthesis lauroyl acyltransferase [LPS (VF0367) - Immune modulation (VFC0258)] [Brucella melitensis biovar Abortus 2308]	Immune_modulation	WP_002963981	VIRULENCE	NA
191011898	NZ_CAEMYB010000009.1	kdsA	vfdb_brucella_setB	122205	123036	+	99.76	98.44	VFG011414 (kdsA) 2-dehydro-3-deoxyphosphooctonate aldolase [LPS (VF0367) - Immune modulation (VFC0258)] [Brucella melitensis bv. 1 str. 16M]	Immune_modulation	WP_002964262	VIRULENCE	NA
191011898	NZ_CAEMYB010000022.1	kdsB	vfdb_brucella_setB	93505	94260	-	100	98.15	VFG011424 (kdsB) 3-deoxy-manno-octulosonate cytidylyltransferase [LPS (VF0367) - Immune modulation (VFC0258)] [Brucella melitensis bv. 1 str. 16M]	Immune_modulation	WP_002971781	VIRULENCE	NA
191011898	NZ_CAEMYB010000020.1	lpsA	vfdb_brucella_setB	100094	102204	+	99.95	98.2	VFG011506 (lpsA) glycosyltransferase [LPS (VF0367) - Immune modulation (VFC0258)] [Brucella melitensis biovar Abortus 2308]	Immune_modulation	WP_002966727	VIRULENCE	NA
191011898	NZ_CAEMYB010000066.1	lpsB	vfdb_brucella_setB	82338	83402	+	100	98.5	VFG011511 (lpsB/lpcC) Lipopolysaccharide core biosynthesis mannosyltransferase LpcC [LPS (VF0367) - Immune modulation (VFC0258)] [Brucella melitensis biovar Abortus 2308]	Immune_modulation	WP_002964609	VIRULENCE	NA
191011898	NZ_CAEMYB010000009.1	lpxA	vfdb_brucella_setB	102439	103275	+	100	97.97	VFG011404 (lpxA) UDP-N-acetylglucosamine acyltransferase [LPS (VF0367) - Immune modulation (VFC0258)] [Brucella melitensis bv. 1 str. 16M]	Immune_modulation	WP_002964279	VIRULENCE	NA
191011898	NZ_CAEMYB010000009.1	lpxB	vfdb_brucella_setB	104155	105342	+	100	97.9	VFG011412 (lpxB) lipid-A-disaccharide synthase [LPS (VF0367) - Immune modulation (VFC0258)] [Brucella suis 1330]	Immune_modulation	WP_002964277	VIRULENCE	NA
191011898	NZ_CAEMYB010000023.1	lpxC	vfdb_brucella_setB	19805	20665	+	100	98.37	VFG011390 (lpxC) UDP-3-O-[3-hydroxymyristoyl] N-acetylglucosamine deacetylase [LPS (VF0367) - Immune modulation (VFC0258)] [Brucella melitensis biovar Abortus 2308]	Immune_modulation	WP_002964532	VIRULENCE	NA
191011898	NZ_CAEMYB010000009.1	lpxD	vfdb_brucella_setB	100909	101964	+	100	98.11	VFG011395 (lpxD) UDP-3-O-[3-hydroxymyristoyl] glucosamine N-acyltransferase [LPS (VF0367) - Immune modulation (VFC0258)] [Brucella melitensis biovar Abortus 2308]	Immune_modulation	WP_002964281	VIRULENCE	NA
191011898	NZ_CAEMYB010000008.1	lpxE	vfdb_brucella_setB	10738	11505	-	100	97.53	VFG011442 (lpxE) phosphatidylglycerophosphatase B [LPS (VF0367) - Immune modulation (VFC0258)] [Brucella suis 1330]	Immune_modulation	WP_004689599	VIRULENCE	NA
191011898	NZ_CAEMYB010000047.1	lpxK	vfdb_brucella_setB	9953	10978	-	100	98.05	VFG011533 (lpxK) tetraacyldisaccharide 4'-kinase [LPS (VF0367) - Immune modulation (VFC0258)] [Brucella melitensis bv. 1 str. 16M]	Immune_modulation	WP_002966366	VIRULENCE	NA
191011898	NZ_CAEMYB010000001.1	pgm	vfdb_brucella_setB	122	1753	-	100	97.92	VFG011451 (pgm) phosphoglucomutase [LPS (VF0367) - Immune modulation (VFC0258)] [Brucella suis 1330]	Immune_modulation	WP_002967073	VIRULENCE	NA
191011898	NZ_CAEMYB010000009.1	ricA	vfdb_brucella_setB	26172	26699	+	100	98.3	VFG045340 (ricA) type IV secretion system effector RicA Rab2 interacting conserved protein A [T4SS secreted effectors (VF0695) - Effector delivery system (VFC0086)] [Brucella melitensis bv. 1 str. 16M]	Effector_delivery_system	WP_002964382	VIRULENCE	NA
191011898	NZ_CAEMYB010000017.1	ugpB	vfdb_brucella_setB	3834	5135	+	100	98.77	VFG043534 (ugpB) sn-glycerol-3-phosphate ABC transporter substrate-binding protein UgpB [SP41 (VF0694) - Adherence (VFC0001)] [Brucella melitensis bv. 1 str. 16M]	Adherence	WP_004681934	VIRULENCE	NA
191011898	NZ_CAEMYB010000029.1	vceA	vfdb_brucella_setB	541	858	+	100	97.8	VFG041431 (vceA) Type IV secretion system effector VceA [T4SS secreted effectors (VF0695) - Effector delivery system (VFC0086)] [Brucella melitensis bv. 1 str. 16M]	Effector_delivery_system	WP_002964730	VIRULENCE	NA
191011898	NZ_CAEMYB010000054.1	vceC	vfdb_brucella_setB	52937	54178	-	98.81	95.78	VFG051214 (vceC) type IV secretion system effector VceC [T4SS secreted effectors (VF0695) - Effector delivery system (VFC0086)] [Brucella abortus S19]	Effector_delivery_system	WP_002966824.1	VIRULENCE	NA
191011898	NZ_CAEMYB010000026.1	vibH	vfdb_brucella_setB	160218	161558	-	100	97.99	VFG011599 (vibH/entF) condensation domain-containing protein [Brucebactin (VF0692) - Nutritional/Metabolic factor (VFC0272)] [Brucella suis 1330]	Nutritional/Metabolic_factor	WP_002966562	VIRULENCE	NA
191011898	NZ_CAEMYB010000026.1	virB1	vfdb_brucella_setB	109116	109832	+	100	98.05	VFG011545 (virB1) type IV secretion system attachment mediating protein VirB1 Homolog [VirB type IV secretion system (VF0365) - Effector delivery system (VFC0086)] [Brucella suis 1330]	Effector_delivery_system	WP_004687568	VIRULENCE	NA
191011898	NZ_CAEMYB010000026.1	virB10	vfdb_brucella_setB	117309	118439	+	98.95	95.54	VFG011590 (virB10) type IV secretion system channel protein VirB10 [VirB type IV secretion system (VF0365) - Effector delivery system (VFC0086)] [Brucella ovis ATCC 25840]	Effector_delivery_system	WP_006014994	VIRULENCE	NA
191011898	NZ_CAEMYB010000026.1	virB11	vfdb_brucella_setB	118423	119508	+	100	98.53	VFG002218 (virB11) type IV secretion system protein ATPase VirB11 [VirB type IV secretion system (VF0365) - Effector delivery system (VFC0086)] [Brucella melitensis bv. 1 str. 16M]	Effector_delivery_system	WP_005972055	VIRULENCE	NA
191011898	NZ_CAEMYB010000026.1	virB12	vfdb_brucella_setB	119654	120171	+	99.81	98.46	VFG041369 (virB12) type IV secretion system protein VirB12 [VirB type IV secretion system (VF0365) - Effector delivery system (VFC0086)] [Brucella melitensis bv. 1 str. 16M]	Effector_delivery_system	WP_004681215	VIRULENCE	NA
191011898	NZ_CAEMYB010000026.1	virB2	vfdb_brucella_setB	110269	110576	+	96.86	92.53	VFG011548 (virB2) type IV secretion system protein VirB2 [VirB type IV secretion system (VF0365) - Effector delivery system (VFC0086)] [Brucella melitensis biovar Abortus 2308]	Effector_delivery_system	WP_002967165	VIRULENCE	NA
191011898	NZ_CAEMYB010000026.1	virB3	vfdb_brucella_setB	110596	110946	+	100	96.3	VFG002210 (virB3) type IV secretion system protein VirB3 [VirB type IV secretion system (VF0365) - Effector delivery system (VFC0086)] [Brucella melitensis bv. 1 str. 16M]	Effector_delivery_system	WP_002966512	VIRULENCE	NA
191011898	NZ_CAEMYB010000026.1	virB4	vfdb_brucella_setB	110946	113441	+	100	97.28	VFG011558 (virB4) type IV secretion system protein ATPase VirB4 [VirB type IV secretion system (VF0365) - Effector delivery system (VFC0086)] [Brucella melitensis biovar Abortus 2308]	Effector_delivery_system	WP_002966513	VIRULENCE	NA
191011898	NZ_CAEMYB010000026.1	virB5	vfdb_brucella_setB	113446	114162	+	100	94.56	VFG002212 (virB5) type IV secretion system protein VirB5 [VirB type IV secretion system (VF0365) - Effector delivery system (VFC0086)] [Brucella melitensis bv. 1 str. 16M]	Effector_delivery_system	WP_002966514	VIRULENCE	NA
191011898	NZ_CAEMYB010000026.1	virB6	vfdb_brucella_setB	114344	115387	+	100	96.07	VFG011570 (virB6) type IV secretion system channel protein VirB6 [VirB type IV secretion system (VF0365) - Effector delivery system (VFC0086)] [Brucella suis 1330]	Effector_delivery_system	WP_002969266	VIRULENCE	NA
191011898	NZ_CAEMYB010000026.1	virB7	vfdb_brucella_setB	115551	115724	+	100	97.7	VFG002214 (virB7) type IV secretion system protein VirB7 [VirB type IV secretion system (VF0365) - Effector delivery system (VFC0086)] [Brucella melitensis bv. 1 str. 16M]	Effector_delivery_system	WP_002966516	VIRULENCE	NA
191011898	NZ_CAEMYB010000026.1	virB8	vfdb_brucella_setB	115727	116446	+	100	95.28	VFG002215 (virB8) type IV secretion system protein VirB8 [VirB type IV secretion system (VF0365) - Effector delivery system (VFC0086)] [Brucella melitensis bv. 1 str. 16M]	Effector_delivery_system	WP_002966517	VIRULENCE	NA
191011898	NZ_CAEMYB010000026.1	virB9	vfdb_brucella_setB	116443	117312	+	100	96.78	VFG011582 (virB9) type IV secretion system channel protein VirB9 [VirB type IV secretion system (VF0365) - Effector delivery system (VFC0086)] [Brucella melitensis biovar Abortus 2308]	Effector_delivery_system	WP_002966518	VIRULENCE	NA
191011898	NZ_CAEMYB010000047.1	waaA	vfdb_brucella_setB	10981	12321	-	100	98.51	VFG019242 (waaA/kdtA) lipid IV(A) 3-deoxy-D-manno-octulosonic acid transferase [LPS (VF0367) - Immune modulation (VFC0258)] [Brucella suis ATCC 23445]	Immune_modulation	WP_002966367	VIRULENCE	NA
191011898	NZ_CAEMYB010000025.1	wbpL	vfdb_brucella_setB	13641	14648	+	100	97.22	VFG011519 (wbpL) undecaprenyl-phosphate alpha-N-acetylglucosaminyltransferase [LPS (VF0367) - Immune modulation (VFC0258)] [Brucella melitensis bv. 1 str. 16M]	Immune_modulation	WP_002963669	VIRULENCE	NA
191011898	NZ_CAEMYB010000028.1	manCcore	vfdb_brucella_setB	82751	84166	+	100	97.67	VFG011528 (manCcore) mannose-1-phosphate guanylyltransferase/mannose-6-phosphate isomerase [LPS (VF0367) - Immune modulation (VFC0258)] [Brucella melitensis bv. 1 str. 16M]	Immune_modulation	WP_004681680	VIRULENCE	NA
1410123041	NZ_LT605586.1	manBcore	vfdb_brucella_setB	226101	227534	-	100	97.77	VFG019236 (manBcore) phosphomannomutase [LPS (VF0367) - Immune modulation (VFC0258)] [Brucella suis ATCC 23445]	Immune_modulation	WP_004687427	VIRULENCE	NA
1410123041	NZ_LT605585.1	acpXL	vfdb_brucella_setB	103838	104074	-	100	100	VFG011430 (acpXL) acyl carrier protein [LPS (VF0367) - Immune modulation (VFC0258)] [Brucella melitensis bv. 1 str. 16M]	Immune_modulation	WP_002963616	VIRULENCE	NA
1410123041	NZ_LT605585.1	acpXL	vfdb_brucella_setB	1880235	1880516	+	100	99.64	VFG011429 (acpXL) acyl carrier protein [LPS (VF0367) - Immune modulation (VFC0258)] [Brucella melitensis bv. 1 str. 16M]	Immune_modulation	WP_002963985	VIRULENCE	NA
1410123041	NZ_LT605586.1	BABS19	vfdb_brucella_setB	1075986	1077971	-	100	98.14	VFG044306 (BABS19_RS15905) TonB-dependent receptor [Direct heme uptake system (VF0693) - Nutritional/Metabolic factor (VFC0272)] [Brucella abortus S19]	Nutritional/Metabolic_factor	WP_002966591	VIRULENCE	NA
1410123041	NZ_LT605585.1	bepC	amrfinder	1604718	1606085	+	100	97.81	multidrug efflux RND transporter outer membrane subunit BepC	NA	AAN29871.1	AMR	EFFLUX
1410123041	NZ_LT605585.1	bepD	amrfinder	260958	262148	-	100	97.23	multidrug efflux RND transporter periplasmic adaptor subunit BepD	NA	AAN29240.1	AMR	EFFLUX
1410123041	NZ_LT605585.1	bepE	amrfinder	257800	260958	-	100	99.05	multidrug efflux RND transporter permease subunit BepE	NA	AAN29241.1	AMR	EFFLUX
1410123041	NZ_LT605586.1	bepF	amrfinder	213257	214387	-	91.24	94.69	multidrug efflux RND transporter periplasmic adaptor subunit BepF	NA	AAN33535.1	AMR	EFFLUX
1410123041	NZ_LT605586.1	bepG	amrfinder	210029	213250	-	100	99.26	multidrug efflux RND transporter permease subunit BepG	NA	AAN33534.1	AMR	EFFLUX
1410123041	NZ_LT605586.1	bmaC	vfdb_brucella_setB	1006550	1016806	+	99.94	98.07	VFG051131 (bmaC) autotransporter outer membrane beta-barrel domain-containing protein [BmaC (VF1341) - Adherence (VFC0001)] [Brucella suis 1330]	Adherence	WP_006191504.1	VIRULENCE	NA
1410123041	NZ_LT605585.1	BPE005	vfdb_brucella_setB	745054	745515	+	100	97.4	VFG051235 (BPE005) type IV secretion system effector cyclic nucleotide-binding domain-containing protein [T4SS secreted effectors (VF0695) - Effector delivery system (VFC0086)] [Brucella melitensis bv. 1 str. 16M]	Effector_delivery_system	WP_002965067.1	VIRULENCE	NA
1410123041	NZ_LT605585.1	BPE043	vfdb_brucella_setB	1683810	1688558	-	100	97.6	VFG051241 (BPE043) type IV secretion system effector [T4SS secreted effectors (VF0695) - Effector delivery system (VFC0086)] [Brucella canis ATCC 23365]	Effector_delivery_system	WP_004690831.1	VIRULENCE	NA
1410123041	NZ_LT605586.1	BPE123	vfdb_brucella_setB	1257909	1258370	-	100	97.83	VFG051248 (BPE123) type IV secretion system effector [T4SS secreted effectors (VF0695) - Effector delivery system (VFC0086)] [Brucella abortus S19]	Effector_delivery_system	WP_002966455.1	VIRULENCE	NA
1410123041	NZ_LT605585.1	BPE275	vfdb_brucella_setB	1483967	1484695	+	100	98.35	VFG051263 (BPE275) type IV secretion system effector rhomboid family intramembrane serine protease [T4SS secreted effectors (VF0695) - Effector delivery system (VFC0086)] [Brucella ovis ATCC 25840]	Effector_delivery_system	WP_002964379.1	VIRULENCE	NA
1410123041	NZ_LT605585.1	bspA	vfdb_brucella_setB	2057088	2057663	-	100	99.31	VFG051149 (bspA) type IV secretion system effector DUF2062 domain-containing protein [T4SS secreted effectors (VF0695) - Effector delivery system (VFC0086)] [Brucella melitensis bv. 1 str. 16M]	Effector_delivery_system	WP_002966733.1	VIRULENCE	NA
1410123041	NZ_LT605585.1	bspB	vfdb_brucella_setB	2028342	2028905	-	100	98.58	VFG051155 (bspB) type IV secretion system effector BspB [T4SS secreted effectors (VF0695) - Effector delivery system (VFC0086)] [Brucella canis ATCC 23365]	Effector_delivery_system	WP_004688183.1	VIRULENCE	NA
1410123041	NZ_LT605585.1	bspC	vfdb_brucella_setB	1903870	1904283	+	100	98.79	VFG051164 (bspC) type IV secretion system effector BspC [T4SS secreted effectors (VF0695) - Effector delivery system (VFC0086)] [Brucella canis ATCC 23365]	Effector_delivery_system	WP_002963960.1	VIRULENCE	NA
1410123041	NZ_LT605585.1	bspE	vfdb_brucella_setB	1063037	1063831	-	100	98.87	VFG051176 (bspE) type IV secretion system effector BspE [T4SS secreted effectors (VF0695) - Effector delivery system (VFC0086)] [Brucella melitensis bv. 1 str. 16M]	Effector_delivery_system	WP_002964749.1	VIRULENCE	NA
1410123041	NZ_LT605585.1	bspF	vfdb_brucella_setB	807010	808296	-	100	98.29	VFG051180 (bspF) type IV secretion system effector GNAT family N-acetyltransferase [T4SS secreted effectors (VF0695) - Effector delivery system (VFC0086)] [Brucella abortus S19]	Effector_delivery_system	WP_002967001.1	VIRULENCE	NA
1410123041	NZ_LT605586.1	bspJ	vfdb_brucella_setB	1254764	1255295	-	100	98.5	VFG051189 (bspJ) type IV secretion system effector BspJ [T4SS secreted effectors (VF0695) - Effector delivery system (VFC0086)] [Brucella abortus S19]	Effector_delivery_system	WP_002970489.1	VIRULENCE	NA
1410123041	NZ_LT605585.1	bspL	vfdb_brucella_setB	1227755	1228264	-	100	98.04	VFG051204 (bspL) type IV secretion system effector BspL [T4SS secreted effectors (VF0695) - Effector delivery system (VFC0086)] [Brucella suis 1330]	Effector_delivery_system	WP_002967827.1	VIRULENCE	NA
1410123041	NZ_LT605585.1	btaE	vfdb_brucella_setB	503260	505458	-	54.95	95.41	VFG051134 (btaE) Trimeric autotransporter adhesin YadA-like family protein [BtaE (VF1342) - Adherence (VFC0001)] [Brucella melitensis biovar Abortus 2308]	Adherence	WP_002969669.1	VIRULENCE	NA
1410123041	NZ_LT605585.1	bvrR	vfdb_brucella_setB	680332	681051	-	100	99.03	VFG011627 (bvrR) response regulator transcription factor [BvrR-BvrS (VF0368) - Regulation (VFC0301)] [Brucella melitensis biovar Abortus 2308]	Regulation	WP_002965156	VIRULENCE	NA
1410123041	NZ_LT605585.1	bvrS	vfdb_brucella_setB	678417	680222	-	100	98.67	VFG019340 (bvrS) stimulus-sensing domain-containing protein [BvrR-BvrS (VF0368) - Regulation (VFC0301)] [Brucella melitensis ATCC 23457]	Regulation	WP_004684547	VIRULENCE	NA
1410123041	NZ_LT605585.1	cgs	vfdb_brucella_setB	460673	469276	-	100	98.35	VFG019244 (cgs) cyclic beta 1-2 glucan synthetase [CG (VF0366) - Immune modulation (VFC0258)] [Brucella suis ATCC 23445]	Immune_modulation	WP_006071951	VIRULENCE	NA
1410123041	NZ_LT605586.1	dhbA	vfdb_brucella_setB	1101395	1102171	-	100	98.71	VFG011620 (dhbA) 23-dihydro-23-dihydroxybenzoate dehydrogenase [Brucebactin (VF0692) - Nutritional/Metabolic factor (VFC0272)] [Brucella ovis ATCC 25840]	Nutritional/Metabolic_factor	WP_004688790	VIRULENCE	NA
1410123041	NZ_LT605586.1	dhbB	vfdb_brucella_setB	1102171	1103043	-	100	98.74	VFG011615 (dhbB) isochorismatase [Brucebactin (VF0692) - Nutritional/Metabolic factor (VFC0272)] [Brucella ovis ATCC 25840]	Nutritional/Metabolic_factor	WP_002967157	VIRULENCE	NA
1410123041	NZ_LT605586.1	dhbC	vfdb_brucella_setB	1104820	1105995	-	100	97.7	VFG011601 (dhbC) isochorismate synthase MenF [Brucebactin (VF0692) - Nutritional/Metabolic factor (VFC0272)] [Brucella melitensis bv. 1 str. 16M]	Nutritional/Metabolic_factor	WP_004681148	VIRULENCE	NA
1410123041	NZ_LT605586.1	dhbE	vfdb_brucella_setB	1103095	1104713	-	99.94	98.7	VFG019335 (dhbE) (23-dihydroxybenzoyl)adenylate synthase [Brucebactin (VF0692) - Nutritional/Metabolic factor (VFC0272)] [Brucella melitensis ATCC 23457]	Nutritional/Metabolic_factor	WP_004686826	VIRULENCE	NA
1410123041	NZ_LT605586.1	entD	vfdb_brucella_setB	1100680	1101420	-	100	98.11	VFG011624 (entD) 4'-phosphopantetheinyl transferase [Brucebactin (VF0692) - Nutritional/Metabolic factor (VFC0272)] [Brucella suis 1330]	Nutritional/Metabolic_factor	WP_002967156	VIRULENCE	NA
1410123041	NZ_LT605585.1	fabZ	vfdb_brucella_setB	1575327	1575800	+	100	98.73	VFG011402 (fabZ) (3R)-hydroxymyristoyl ACP dehydratase [LPS (VF0367) - Immune modulation (VFC0258)] [Brucella suis 1330]	Immune_modulation	WP_004688426	VIRULENCE	NA
1410123041	NZ_LT605585.1	htrB	vfdb_brucella_setB	1884251	1885177	+	100	98.71	VFG011420 (htrB) lipid A biosynthesis lauroyl acyltransferase [LPS (VF0367) - Immune modulation (VFC0258)] [Brucella melitensis biovar Abortus 2308]	Immune_modulation	WP_002963981	VIRULENCE	NA
1410123041	NZ_LT605585.1	kdsA	vfdb_brucella_setB	1595564	1596397	+	100	98.32	VFG011414 (kdsA) 2-dehydro-3-deoxyphosphooctonate aldolase [LPS (VF0367) - Immune modulation (VFC0258)] [Brucella melitensis bv. 1 str. 16M]	Immune_modulation	WP_002964262	VIRULENCE	NA
1410123041	NZ_LT605585.1	kdsB	vfdb_brucella_setB	542491	543246	+	100	98.02	VFG011424 (kdsB) 3-deoxy-manno-octulosonate cytidylyltransferase [LPS (VF0367) - Immune modulation (VFC0258)] [Brucella melitensis bv. 1 str. 16M]	Immune_modulation	WP_002971781	VIRULENCE	NA
1410123041	NZ_LT605585.1	lpsA	vfdb_brucella_setB	2099056	2101167	+	100	97.87	VFG011506 (lpsA) glycosyltransferase [LPS (VF0367) - Immune modulation (VFC0258)] [Brucella melitensis biovar Abortus 2308]	Immune_modulation	WP_002966727	VIRULENCE	NA
1410123041	NZ_LT605585.1	lpsB	vfdb_brucella_setB	1239023	1240087	+	100	98.69	VFG011511 (lpsB/lpcC) Lipopolysaccharide core biosynthesis mannosyltransferase LpcC [LPS (VF0367) - Immune modulation (VFC0258)] [Brucella melitensis biovar Abortus 2308]	Immune_modulation	WP_002964609	VIRULENCE	NA
1410123041	NZ_LT605585.1	lpxA	vfdb_brucella_setB	1575809	1576645	+	100	98.33	VFG011404 (lpxA) UDP-N-acetylglucosamine acyltransferase [LPS (VF0367) - Immune modulation (VFC0258)] [Brucella melitensis bv. 1 str. 16M]	Immune_modulation	WP_002964279	VIRULENCE	NA
1410123041	NZ_LT605585.1	lpxB	vfdb_brucella_setB	1577525	1578712	+	100	97.98	VFG011412 (lpxB) lipid-A-disaccharide synthase [LPS (VF0367) - Immune modulation (VFC0258)] [Brucella suis 1330]	Immune_modulation	WP_002964277	VIRULENCE	NA
1410123041	NZ_LT605585.1	lpxC	vfdb_brucella_setB	1326682	1327542	+	100	97.68	VFG011390 (lpxC) UDP-3-O-[3-hydroxymyristoyl] N-acetylglucosamine deacetylase [LPS (VF0367) - Immune modulation (VFC0258)] [Brucella melitensis biovar Abortus 2308]	Immune_modulation	WP_002964532	VIRULENCE	NA
1410123041	NZ_LT605585.1	lpxD	vfdb_brucella_setB	1574279	1575334	+	100	98.58	VFG011395 (lpxD) UDP-3-O-[3-hydroxymyristoyl] glucosamine N-acyltransferase [LPS (VF0367) - Immune modulation (VFC0258)] [Brucella melitensis biovar Abortus 2308]	Immune_modulation	WP_002964281	VIRULENCE	NA
1410123041	NZ_LT605585.1	lpxE	vfdb_brucella_setB	1984541	1985308	-	100	97.53	VFG011442 (lpxE) phosphatidylglycerophosphatase B [LPS (VF0367) - Immune modulation (VFC0258)] [Brucella suis 1330]	Immune_modulation	WP_004689599	VIRULENCE	NA
1410123041	NZ_LT605586.1	lpxK	vfdb_brucella_setB	813638	814663	-	100	97.76	VFG011533 (lpxK) tetraacyldisaccharide 4'-kinase [LPS (VF0367) - Immune modulation (VFC0258)] [Brucella melitensis bv. 1 str. 16M]	Immune_modulation	WP_002966366	VIRULENCE	NA
1410123041	NZ_LT605585.1	pgm	vfdb_brucella_setB	518657	520288	+	100	97.98	VFG011451 (pgm) phosphoglucomutase [LPS (VF0367) - Immune modulation (VFC0258)] [Brucella suis 1330]	Immune_modulation	WP_002967073	VIRULENCE	NA
1410123041	NZ_LT605585.1	ricA	vfdb_brucella_setB	1481496	1482023	+	100	98.11	VFG045340 (ricA) type IV secretion system effector RicA Rab2 interacting conserved protein A [T4SS secreted effectors (VF0695) - Effector delivery system (VFC0086)] [Brucella melitensis bv. 1 str. 16M]	Effector_delivery_system	WP_002964382	VIRULENCE	NA
1410123041	NZ_LT605586.1	ugpB	vfdb_brucella_setB	401159	402460	-	100	98.62	VFG043534 (ugpB) sn-glycerol-3-phosphate ABC transporter substrate-binding protein UgpB [SP41 (VF0694) - Adherence (VFC0001)] [Brucella melitensis bv. 1 str. 16M]	Adherence	WP_004681934	VIRULENCE	NA
1410123041	NZ_LT605585.1	vceA	vfdb_brucella_setB	1097701	1098018	-	100	98.11	VFG041431 (vceA) Type IV secretion system effector VceA [T4SS secreted effectors (VF0695) - Effector delivery system (VFC0086)] [Brucella melitensis bv. 1 str. 16M]	Effector_delivery_system	WP_002964730	VIRULENCE	NA
1410123041	NZ_LT605585.1	vceC	vfdb_brucella_setB	1697597	1698838	-	98.81	96.1	VFG051214 (vceC) type IV secretion system effector VceC [T4SS secreted effectors (VF0695) - Effector delivery system (VFC0086)] [Brucella abortus S19]	Effector_delivery_system	WP_002966824.1	VIRULENCE	NA
1410123041	NZ_LT605586.1	vibH	vfdb_brucella_setB	1106136	1107476	+	100	98.14	VFG011599 (vibH/entF) condensation domain-containing protein [Brucebactin (VF0692) - Nutritional/Metabolic factor (VFC0272)] [Brucella suis 1330]	Nutritional/Metabolic_factor	WP_002966562	VIRULENCE	NA
1410123041	NZ_LT605586.1	virB1	vfdb_brucella_setB	1202974	1203690	-	100	98.05	VFG011545 (virB1) type IV secretion system attachment mediating protein VirB1 Homolog [VirB type IV secretion system (VF0365) - Effector delivery system (VFC0086)] [Brucella suis 1330]	Effector_delivery_system	WP_004687568	VIRULENCE	NA
1410123041	NZ_LT605586.1	virB10	vfdb_brucella_setB	1194367	1195497	-	98.95	95.36	VFG011590 (virB10) type IV secretion system channel protein VirB10 [VirB type IV secretion system (VF0365) - Effector delivery system (VFC0086)] [Brucella ovis ATCC 25840]	Effector_delivery_system	WP_006014994	VIRULENCE	NA
1410123041	NZ_LT605586.1	virB11	vfdb_brucella_setB	1193298	1194383	-	100	98.62	VFG002218 (virB11) type IV secretion system protein ATPase VirB11 [VirB type IV secretion system (VF0365) - Effector delivery system (VFC0086)] [Brucella melitensis bv. 1 str. 16M]	Effector_delivery_system	WP_005972055	VIRULENCE	NA
1410123041	NZ_LT605586.1	virB12	vfdb_brucella_setB	1192635	1193152	-	99.81	98.46	VFG041369 (virB12) type IV secretion system protein VirB12 [VirB type IV secretion system (VF0365) - Effector delivery system (VFC0086)] [Brucella melitensis bv. 1 str. 16M]	Effector_delivery_system	WP_004681215	VIRULENCE	NA
1410123041	NZ_LT605586.1	virB2	vfdb_brucella_setB	1202230	1202537	-	96.86	92.21	VFG011548 (virB2) type IV secretion system protein VirB2 [VirB type IV secretion system (VF0365) - Effector delivery system (VFC0086)] [Brucella melitensis biovar Abortus 2308]	Effector_delivery_system	WP_002967165	VIRULENCE	NA
1410123041	NZ_LT605586.1	virB3	vfdb_brucella_setB	1201860	1202210	-	100	98.86	VFG002210 (virB3) type IV secretion system protein VirB3 [VirB type IV secretion system (VF0365) - Effector delivery system (VFC0086)] [Brucella melitensis bv. 1 str. 16M]	Effector_delivery_system	WP_002966512	VIRULENCE	NA
1410123041	NZ_LT605586.1	virB4	vfdb_brucella_setB	1199365	1201860	-	100	98.16	VFG011560 (virB4) type IV secretion system protein ATPase VirB4 [VirB type IV secretion system (VF0365) - Effector delivery system (VFC0086)] [Brucella suis 1330]	Effector_delivery_system	WP_004688809	VIRULENCE	NA
1410123041	NZ_LT605586.1	virB5	vfdb_brucella_setB	1198644	1199360	-	100	95.68	VFG002212 (virB5) type IV secretion system protein VirB5 [VirB type IV secretion system (VF0365) - Effector delivery system (VFC0086)] [Brucella melitensis bv. 1 str. 16M]	Effector_delivery_system	WP_002966514	VIRULENCE	NA
1410123041	NZ_LT605586.1	virB6	vfdb_brucella_setB	1197419	1198462	-	100	96.07	VFG011570 (virB6) type IV secretion system channel protein VirB6 [VirB type IV secretion system (VF0365) - Effector delivery system (VFC0086)] [Brucella suis 1330]	Effector_delivery_system	WP_002969266	VIRULENCE	NA
1410123041	NZ_LT605586.1	virB7	vfdb_brucella_setB	1197082	1197255	-	100	96.55	VFG002214 (virB7) type IV secretion system protein VirB7 [VirB type IV secretion system (VF0365) - Effector delivery system (VFC0086)] [Brucella melitensis bv. 1 str. 16M]	Effector_delivery_system	WP_002966516	VIRULENCE	NA
1410123041	NZ_LT605586.1	virB8	vfdb_brucella_setB	1196360	1197079	-	100	95	VFG002215 (virB8) type IV secretion system protein VirB8 [VirB type IV secretion system (VF0365) - Effector delivery system (VFC0086)] [Brucella melitensis bv. 1 str. 16M]	Effector_delivery_system	WP_002966517	VIRULENCE	NA
1410123041	NZ_LT605586.1	virB9	vfdb_brucella_setB	1195494	1196363	-	100	95.4	VFG011582 (virB9) type IV secretion system channel protein VirB9 [VirB type IV secretion system (VF0365) - Effector delivery system (VFC0086)] [Brucella melitensis biovar Abortus 2308]	Effector_delivery_system	WP_002966518	VIRULENCE	NA
1410123041	NZ_LT605586.1	waaA	vfdb_brucella_setB	814666	816006	-	100	98.21	VFG019242 (waaA/kdtA) lipid IV(A) 3-deoxy-D-manno-octulosonic acid transferase [LPS (VF0367) - Immune modulation (VFC0258)] [Brucella suis ATCC 23445]	Immune_modulation	WP_002966367	VIRULENCE	NA
1410123041	NZ_LT605585.1	wbpL	vfdb_brucella_setB	49139	50146	+	100	97.12	VFG011519 (wbpL) undecaprenyl-phosphate alpha-N-acetylglucosaminyltransferase [LPS (VF0367) - Immune modulation (VFC0258)] [Brucella melitensis bv. 1 str. 16M]	Immune_modulation	WP_002963669	VIRULENCE	NA
1410123041	NZ_LT605586.1	manCcore	vfdb_brucella_setB	224689	226104	-	100	97.67	VFG011528 (manCcore) mannose-1-phosphate guanylyltransferase/mannose-6-phosphate isomerase [LPS (VF0367) - Immune modulation (VFC0258)] [Brucella melitensis bv. 1 str. 16M]	Immune_modulation	WP_004681680	VIRULENCE	NA
09RB8471	NZ_CP019346.1	manBcore	vfdb_brucella_setB	534176	535609	-	100	97.56	VFG019236 (manBcore) phosphomannomutase [LPS (VF0367) - Immune modulation (VFC0258)] [Brucella suis ATCC 23445]	Immune_modulation	WP_004687427	VIRULENCE	NA
09RB8471	NZ_CP019347.1	acpXL	vfdb_brucella_setB	147532	147813	+	100	99.64	VFG011429 (acpXL) acyl carrier protein [LPS (VF0367) - Immune modulation (VFC0258)] [Brucella melitensis bv. 1 str. 16M]	Immune_modulation	WP_002963985	VIRULENCE	NA
09RB8471	NZ_CP019347.1	acpXL	vfdb_brucella_setB	497532	497768	-	100	99.58	VFG011430 (acpXL) acyl carrier protein [LPS (VF0367) - Immune modulation (VFC0258)] [Brucella melitensis bv. 1 str. 16M]	Immune_modulation	WP_002963616	VIRULENCE	NA
09RB8471	NZ_CP019346.1	BABS19	vfdb_brucella_setB	156591	158576	-	100	98.14	VFG044306 (BABS19_RS15905) TonB-dependent receptor [Direct heme uptake system (VF0693) - Nutritional/Metabolic factor (VFC0272)] [Brucella abortus S19]	Nutritional/Metabolic_factor	WP_002966591	VIRULENCE	NA
09RB8471	NZ_CP019347.1	bepC	amrfinder	2036720	2038087	+	100	98.46	multidrug efflux RND transporter outer membrane subunit BepC	NA	AAN29871.1	AMR	EFFLUX
09RB8471	NZ_CP019347.1	bepD	amrfinder	657292	658482	-	100	98.24	multidrug efflux RND transporter periplasmic adaptor subunit BepD	NA	AAN29240.1	AMR	EFFLUX
09RB8471	NZ_CP019347.1	bepE	amrfinder	654140	657292	-	100	99.33	multidrug efflux RND transporter permease subunit BepE	NA	AAN29241.1	AMR	EFFLUX
09RB8471	NZ_CP019346.1	bepF	amrfinder	521328	522560	-	100	99.51	multidrug efflux RND transporter periplasmic adaptor subunit BepF	NA	AAN33535.1	AMR	EFFLUX
09RB8471	NZ_CP019346.1	bepG	amrfinder	518763	521321	-	79.42	99.3	multidrug efflux RND transporter permease subunit BepG	NA	AAN33534.1	AMR	EFFLUX
09RB8471	NZ_CP019346.1	bmaC	vfdb_brucella_setB	100791	111047	+	99.88	98.09	VFG051127 (bmaC) autotransporter outer membrane beta-barrel domain-containing protein [BmaC (VF1341) - Adherence (VFC0001)] [Brucella abortus S19]	Adherence	WP_002967134.1	VIRULENCE	NA
09RB8471	NZ_CP019347.1	BPE005	vfdb_brucella_setB	1138158	1138619	+	100	97.4	VFG051235 (BPE005) type IV secretion system effector cyclic nucleotide-binding domain-containing protein [T4SS secreted effectors (VF0695) - Effector delivery system (VFC0086)] [Brucella melitensis bv. 1 str. 16M]	Effector_delivery_system	WP_002965067.1	VIRULENCE	NA
09RB8471	NZ_CP019347.1	BPE043	vfdb_brucella_setB	2107370	2112118	-	100	97.58	VFG051241 (BPE043) type IV secretion system effector [T4SS secreted effectors (VF0695) - Effector delivery system (VFC0086)] [Brucella canis ATCC 23365]	Effector_delivery_system	WP_004690831.1	VIRULENCE	NA
09RB8471	NZ_CP019346.1	BPE123	vfdb_brucella_setB	293227	293688	-	100	97.62	VFG051248 (BPE123) type IV secretion system effector [T4SS secreted effectors (VF0695) - Effector delivery system (VFC0086)] [Brucella abortus S19]	Effector_delivery_system	WP_002966455.1	VIRULENCE	NA
09RB8471	NZ_CP019347.1	BPE275	vfdb_brucella_setB	1915976	1916704	+	100	97.94	VFG051263 (BPE275) type IV secretion system effector rhomboid family intramembrane serine protease [T4SS secreted effectors (VF0695) - Effector delivery system (VFC0086)] [Brucella ovis ATCC 25840]	Effector_delivery_system	WP_002964379.1	VIRULENCE	NA
09RB8471	NZ_CP019347.1	bspA	vfdb_brucella_setB	313395	313969	-	99.83	98.96	VFG051149 (bspA) type IV secretion system effector DUF2062 domain-containing protein [T4SS secreted effectors (VF0695) - Effector delivery system (VFC0086)] [Brucella melitensis bv. 1 str. 16M]	Effector_delivery_system	WP_002966733.1	VIRULENCE	NA
09RB8471	NZ_CP019347.1	bspB	vfdb_brucella_setB	284785	285348	-	100	98.23	VFG051155 (bspB) type IV secretion system effector BspB [T4SS secreted effectors (VF0695) - Effector delivery system (VFC0086)] [Brucella canis ATCC 23365]	Effector_delivery_system	WP_004688183.1	VIRULENCE	NA
09RB8471	NZ_CP019347.1	bspC	vfdb_brucella_setB	171343	171756	+	100	98.07	VFG051164 (bspC) type IV secretion system effector BspC [T4SS secreted effectors (VF0695) - Effector delivery system (VFC0086)] [Brucella canis ATCC 23365]	Effector_delivery_system	WP_002963960.1	VIRULENCE	NA
09RB8471	NZ_CP019347.1	bspE	vfdb_brucella_setB	1461615	1462409	-	100	98.11	VFG051176 (bspE) type IV secretion system effector BspE [T4SS secreted effectors (VF0695) - Effector delivery system (VFC0086)] [Brucella melitensis bv. 1 str. 16M]	Effector_delivery_system	WP_002964749.1	VIRULENCE	NA
09RB8471	NZ_CP019347.1	bspF	vfdb_brucella_setB	1200872	1202158	-	100	97.9	VFG051180 (bspF) type IV secretion system effector GNAT family N-acetyltransferase [T4SS secreted effectors (VF0695) - Effector delivery system (VFC0086)] [Brucella abortus S19]	Effector_delivery_system	WP_002967001.1	VIRULENCE	NA
09RB8471	NZ_CP019346.1	bspJ	vfdb_brucella_setB	290082	290613	-	100	98.31	VFG051189 (bspJ) type IV secretion system effector BspJ [T4SS secreted effectors (VF0695) - Effector delivery system (VFC0086)] [Brucella abortus S19]	Effector_delivery_system	WP_002970489.1	VIRULENCE	NA
09RB8471	NZ_CP019347.1	bspL	vfdb_brucella_setB	1611836	1612345	-	100	98.43	VFG051204 (bspL) type IV secretion system effector BspL [T4SS secreted effectors (VF0695) - Effector delivery system (VFC0086)] [Brucella suis 1330]	Effector_delivery_system	WP_002967827.1	VIRULENCE	NA
09RB8471	NZ_CP019347.1	btaE	vfdb_brucella_setB	885097	887635	-	63.44	95.08	VFG051134 (btaE) Trimeric autotransporter adhesin YadA-like family protein [BtaE (VF1342) - Adherence (VFC0001)] [Brucella melitensis biovar Abortus 2308]	Adherence	WP_002969669.1	VIRULENCE	NA
09RB8471	NZ_CP019347.1	btaF	vfdb_brucella_setB	1298000	1298813	+	72.36	91.04	VFG051139 (btaF) Trimeric autotransporter adhesin YadA-like family protein [BtaF (VF1343) - Adherence (VFC0001)] [Brucella canis ATCC 23365]	Adherence	WP_006132921.1	VIRULENCE	NA
09RB8471	NZ_CP019347.1	btaF	vfdb_brucella_setB	1298924	1299753	+	73.78	92.05	VFG051139 (btaF) Trimeric autotransporter adhesin YadA-like family protein [BtaF (VF1343) - Adherence (VFC0001)] [Brucella canis ATCC 23365]	Adherence	WP_006132921.1	VIRULENCE	NA
09RB8471	NZ_CP019347.1	bvrR	vfdb_brucella_setB	1062785	1063504	-	100	99.03	VFG011627 (bvrR) response regulator transcription factor [BvrR-BvrS (VF0368) - Regulation (VFC0301)] [Brucella melitensis biovar Abortus 2308]	Regulation	WP_002965156	VIRULENCE	NA
09RB8471	NZ_CP019347.1	bvrS	vfdb_brucella_setB	1060870	1062675	-	100	98.45	VFG019340 (bvrS) stimulus-sensing domain-containing protein [BvrR-BvrS (VF0368) - Regulation (VFC0301)] [Brucella melitensis ATCC 23457]	Regulation	WP_004684547	VIRULENCE	NA
09RB8471	NZ_CP019347.1	cgs	vfdb_brucella_setB	842546	851149	-	100	98.37	VFG019244 (cgs) cyclic beta 1-2 glucan synthetase [CG (VF0366) - Immune modulation (VFC0258)] [Brucella suis ATCC 23445]	Immune_modulation	WP_006071951	VIRULENCE	NA
09RB8471	NZ_CP019346.1	dhbA	vfdb_brucella_setB	182011	182787	-	100	98.71	VFG011619 (dhbA) 23-dihydro-23-dihydroxybenzoate dehydrogenase [Brucebactin (VF0692) - Nutritional/Metabolic factor (VFC0272)] [Brucella suis 1330]	Nutritional/Metabolic_factor	WP_004688790	VIRULENCE	NA
09RB8471	NZ_CP019346.1	dhbB	vfdb_brucella_setB	182787	183659	-	100	98.05	VFG011615 (dhbB) isochorismatase [Brucebactin (VF0692) - Nutritional/Metabolic factor (VFC0272)] [Brucella ovis ATCC 25840]	Nutritional/Metabolic_factor	WP_002967157	VIRULENCE	NA
09RB8471	NZ_CP019346.1	dhbC	vfdb_brucella_setB	185437	186612	-	100	97.53	VFG011601 (dhbC) isochorismate synthase MenF [Brucebactin (VF0692) - Nutritional/Metabolic factor (VFC0272)] [Brucella melitensis bv. 1 str. 16M]	Nutritional/Metabolic_factor	WP_004681148	VIRULENCE	NA
09RB8471	NZ_CP019346.1	dhbE	vfdb_brucella_setB	183711	185330	-	100	98.64	VFG019335 (dhbE) (23-dihydroxybenzoyl)adenylate synthase [Brucebactin (VF0692) - Nutritional/Metabolic factor (VFC0272)] [Brucella melitensis ATCC 23457]	Nutritional/Metabolic_factor	WP_004686826	VIRULENCE	NA
09RB8471	NZ_CP019346.1	entD	vfdb_brucella_setB	181296	182036	-	100	97.98	VFG011624 (entD) 4'-phosphopantetheinyl transferase [Brucebactin (VF0692) - Nutritional/Metabolic factor (VFC0272)] [Brucella suis 1330]	Nutritional/Metabolic_factor	WP_002967156	VIRULENCE	NA
09RB8471	NZ_CP019347.1	fabZ	vfdb_brucella_setB	2007321	2007794	+	100	98.94	VFG011402 (fabZ) (3R)-hydroxymyristoyl ACP dehydratase [LPS (VF0367) - Immune modulation (VFC0258)] [Brucella suis 1330]	Immune_modulation	WP_004688426	VIRULENCE	NA
09RB8471	NZ_CP019347.1	htrB	vfdb_brucella_setB	151546	152472	+	100	98.6	VFG011420 (htrB) lipid A biosynthesis lauroyl acyltransferase [LPS (VF0367) - Immune modulation (VFC0258)] [Brucella melitensis biovar Abortus 2308]	Immune_modulation	WP_002963981	VIRULENCE	NA
09RB8471	NZ_CP019347.1	kdsA	vfdb_brucella_setB	2027566	2028397	+	99.76	98.56	VFG011414 (kdsA) 2-dehydro-3-deoxyphosphooctonate aldolase [LPS (VF0367) - Immune modulation (VFC0258)] [Brucella melitensis bv. 1 str. 16M]	Immune_modulation	WP_002964262	VIRULENCE	NA
09RB8471	NZ_CP019347.1	kdsB	vfdb_brucella_setB	924679	925434	+	100	98.81	VFG011424 (kdsB) 3-deoxy-manno-octulosonate cytidylyltransferase [LPS (VF0367) - Immune modulation (VFC0258)] [Brucella melitensis bv. 1 str. 16M]	Immune_modulation	WP_002971781	VIRULENCE	NA
09RB8471	NZ_CP019347.1	lpsA	vfdb_brucella_setB	355670	357781	+	100	98.11	VFG011506 (lpsA) glycosyltransferase [LPS (VF0367) - Immune modulation (VFC0258)] [Brucella melitensis biovar Abortus 2308]	Immune_modulation	WP_002966727	VIRULENCE	NA
09RB8471	NZ_CP019347.1	lpsB	vfdb_brucella_setB	1623092	1624156	+	100	97.84	VFG011511 (lpsB/lpcC) Lipopolysaccharide core biosynthesis mannosyltransferase LpcC [LPS (VF0367) - Immune modulation (VFC0258)] [Brucella melitensis biovar Abortus 2308]	Immune_modulation	WP_002964609	VIRULENCE	NA
09RB8471	NZ_CP019347.1	lpxA	vfdb_brucella_setB	2007803	2008639	+	100	97.85	VFG011404 (lpxA) UDP-N-acetylglucosamine acyltransferase [LPS (VF0367) - Immune modulation (VFC0258)] [Brucella melitensis bv. 1 str. 16M]	Immune_modulation	WP_002964279	VIRULENCE	NA
09RB8471	NZ_CP019347.1	lpxB	vfdb_brucella_setB	2009519	2010706	+	100	97.9	VFG011412 (lpxB) lipid-A-disaccharide synthase [LPS (VF0367) - Immune modulation (VFC0258)] [Brucella suis 1330]	Immune_modulation	WP_002964277	VIRULENCE	NA
09RB8471	NZ_CP019347.1	lpxC	vfdb_brucella_setB	1721314	1722174	+	100	98.26	VFG011390 (lpxC) UDP-3-O-[3-hydroxymyristoyl] N-acetylglucosamine deacetylase [LPS (VF0367) - Immune modulation (VFC0258)] [Brucella melitensis biovar Abortus 2308]	Immune_modulation	WP_002964532	VIRULENCE	NA
09RB8471	NZ_CP019347.1	lpxD	vfdb_brucella_setB	2006274	2007328	+	99.91	98.39	VFG011395 (lpxD) UDP-3-O-[3-hydroxymyristoyl] glucosamine N-acyltransferase [LPS (VF0367) - Immune modulation (VFC0258)] [Brucella melitensis biovar Abortus 2308]	Immune_modulation	WP_002964281	VIRULENCE	NA
09RB8471	NZ_CP019347.1	lpxE	vfdb_brucella_setB	249967	250734	-	100	97.27	VFG011442 (lpxE) phosphatidylglycerophosphatase B [LPS (VF0367) - Immune modulation (VFC0258)] [Brucella suis 1330]	Immune_modulation	WP_004689599	VIRULENCE	NA
09RB8471	NZ_CP019346.1	lpxK	vfdb_brucella_setB	1122613	1123638	-	100	98.25	VFG011533 (lpxK) tetraacyldisaccharide 4'-kinase [LPS (VF0367) - Immune modulation (VFC0258)] [Brucella melitensis bv. 1 str. 16M]	Immune_modulation	WP_002966366	VIRULENCE	NA
09RB8471	NZ_CP019347.1	pgm	vfdb_brucella_setB	900758	902389	+	100	98.1	VFG011451 (pgm) phosphoglucomutase [LPS (VF0367) - Immune modulation (VFC0258)] [Brucella suis 1330]	Immune_modulation	WP_002967073	VIRULENCE	NA
09RB8471	NZ_CP019347.1	ricA	vfdb_brucella_setB	1913507	1914034	+	100	98.48	VFG045340 (ricA) type IV secretion system effector RicA Rab2 interacting conserved protein A [T4SS secreted effectors (VF0695) - Effector delivery system (VFC0086)] [Brucella melitensis bv. 1 str. 16M]	Effector_delivery_system	WP_002964382	VIRULENCE	NA
09RB8471	NZ_CP019346.1	ugpB	vfdb_brucella_setB	719287	720588	-	100	98.69	VFG043534 (ugpB) sn-glycerol-3-phosphate ABC transporter substrate-binding protein UgpB [SP41 (VF0694) - Adherence (VFC0001)] [Brucella melitensis bv. 1 str. 16M]	Adherence	WP_004681934	VIRULENCE	NA
09RB8471	NZ_CP019347.1	vceC	vfdb_brucella_setB	2121155	2122395	-	98.73	96.02	VFG051214 (vceC) type IV secretion system effector VceC [T4SS secreted effectors (VF0695) - Effector delivery system (VFC0086)] [Brucella abortus S19]	Effector_delivery_system	WP_002966824.1	VIRULENCE	NA
09RB8471	NZ_CP019346.1	vibH	vfdb_brucella_setB	186753	188093	+	100	98.14	VFG011599 (vibH/entF) condensation domain-containing protein [Brucebactin (VF0692) - Nutritional/Metabolic factor (VFC0272)] [Brucella suis 1330]	Nutritional/Metabolic_factor	WP_002966562	VIRULENCE	NA
09RB8471	NZ_CP019346.1	virB1	vfdb_brucella_setB	238294	239010	-	100	98.05	VFG011545 (virB1) type IV secretion system attachment mediating protein VirB1 Homolog [VirB type IV secretion system (VF0365) - Effector delivery system (VFC0086)] [Brucella suis 1330]	Effector_delivery_system	WP_004687568	VIRULENCE	NA
09RB8471	NZ_CP019346.1	virB10	vfdb_brucella_setB	229689	230819	-	98.95	95.36	VFG011590 (virB10) type IV secretion system channel protein VirB10 [VirB type IV secretion system (VF0365) - Effector delivery system (VFC0086)] [Brucella ovis ATCC 25840]	Effector_delivery_system	WP_006014994	VIRULENCE	NA
09RB8471	NZ_CP019346.1	virB11	vfdb_brucella_setB	228620	229705	-	100	98.53	VFG002218 (virB11) type IV secretion system protein ATPase VirB11 [VirB type IV secretion system (VF0365) - Effector delivery system (VFC0086)] [Brucella melitensis bv. 1 str. 16M]	Effector_delivery_system	WP_005972055	VIRULENCE	NA
09RB8471	NZ_CP019346.1	virB12	vfdb_brucella_setB	227957	228474	-	99.81	98.46	VFG041369 (virB12) type IV secretion system protein VirB12 [VirB type IV secretion system (VF0365) - Effector delivery system (VFC0086)] [Brucella melitensis bv. 1 str. 16M]	Effector_delivery_system	WP_004681215	VIRULENCE	NA
09RB8471	NZ_CP019346.1	virB2	vfdb_brucella_setB	237550	237857	-	96.86	92.21	VFG011548 (virB2) type IV secretion system protein VirB2 [VirB type IV secretion system (VF0365) - Effector delivery system (VFC0086)] [Brucella melitensis biovar Abortus 2308]	Effector_delivery_system	WP_002967165	VIRULENCE	NA
09RB8471	NZ_CP019346.1	virB3	vfdb_brucella_setB	237180	237530	-	100	99.14	VFG011555 (virB3) type IV secretion system protein VirB3 [VirB type IV secretion system (VF0365) - Effector delivery system (VFC0086)] [Brucella suis 1330]	Effector_delivery_system	WP_002966512	VIRULENCE	NA
09RB8471	NZ_CP019346.1	virB4	vfdb_brucella_setB	234685	237180	-	100	98.08	VFG011560 (virB4) type IV secretion system protein ATPase VirB4 [VirB type IV secretion system (VF0365) - Effector delivery system (VFC0086)] [Brucella suis 1330]	Effector_delivery_system	WP_004688809	VIRULENCE	NA
09RB8471	NZ_CP019346.1	virB5	vfdb_brucella_setB	233964	234680	-	100	95.4	VFG002212 (virB5) type IV secretion system protein VirB5 [VirB type IV secretion system (VF0365) - Effector delivery system (VFC0086)] [Brucella melitensis bv. 1 str. 16M]	Effector_delivery_system	WP_002966514	VIRULENCE	NA
09RB8471	NZ_CP019346.1	virB6	vfdb_brucella_setB	232741	233784	-	100	95.88	VFG011570 (virB6) type IV secretion system channel protein VirB6 [VirB type IV secretion system (VF0365) - Effector delivery system (VFC0086)] [Brucella suis 1330]	Effector_delivery_system	WP_002969266	VIRULENCE	NA
09RB8471	NZ_CP019346.1	virB7	vfdb_brucella_setB	232404	232577	-	100	98.28	VFG002214 (virB7) type IV secretion system protein VirB7 [VirB type IV secretion system (VF0365) - Effector delivery system (VFC0086)] [Brucella melitensis bv. 1 str. 16M]	Effector_delivery_system	WP_002966516	VIRULENCE	NA
09RB8471	NZ_CP019346.1	virB8	vfdb_brucella_setB	231682	232401	-	100	95	VFG002215 (virB8) type IV secretion system protein VirB8 [VirB type IV secretion system (VF0365) - Effector delivery system (VFC0086)] [Brucella melitensis bv. 1 str. 16M]	Effector_delivery_system	WP_002966517	VIRULENCE	NA
09RB8471	NZ_CP019346.1	virB9	vfdb_brucella_setB	230816	231685	-	100	95.4	VFG011582 (virB9) type IV secretion system channel protein VirB9 [VirB type IV secretion system (VF0365) - Effector delivery system (VFC0086)] [Brucella melitensis biovar Abortus 2308]	Effector_delivery_system	WP_002966518	VIRULENCE	NA
09RB8471	NZ_CP019346.1	waaA	vfdb_brucella_setB	1123641	1124981	-	100	98.58	VFG019242 (waaA/kdtA) lipid IV(A) 3-deoxy-D-manno-octulosonic acid transferase [LPS (VF0367) - Immune modulation (VFC0258)] [Brucella suis ATCC 23445]	Immune_modulation	WP_002966367	VIRULENCE	NA
09RB8471	NZ_CP019347.1	wbpL	vfdb_brucella_setB	442809	443816	+	100	97.82	VFG011519 (wbpL) undecaprenyl-phosphate alpha-N-acetylglucosaminyltransferase [LPS (VF0367) - Immune modulation (VFC0258)] [Brucella melitensis bv. 1 str. 16M]	Immune_modulation	WP_002963669	VIRULENCE	NA
09RB8471	NZ_CP019346.1	manCcore	vfdb_brucella_setB	532764	534179	-	100	97.88	VFG011528 (manCcore) mannose-1-phosphate guanylyltransferase/mannose-6-phosphate isomerase [LPS (VF0367) - Immune modulation (VFC0258)] [Brucella melitensis bv. 1 str. 16M]	Immune_modulation	WP_004681680	VIRULENCE	NA
09RB8910	NZ_CP019391.1	manBcore	vfdb_brucella_setB	1135506	1136939	+	100	97.91	VFG019236 (manBcore) phosphomannomutase [LPS (VF0367) - Immune modulation (VFC0258)] [Brucella suis ATCC 23445]	Immune_modulation	WP_004687427	VIRULENCE	NA
09RB8910	NZ_CP019390.1	acpXL	vfdb_brucella_setB	154549	154830	+	100	100	VFG011429 (acpXL) acyl carrier protein [LPS (VF0367) - Immune modulation (VFC0258)] [Brucella melitensis bv. 1 str. 16M]	Immune_modulation	WP_002963985	VIRULENCE	NA
09RB8910	NZ_CP019390.1	acpXL	vfdb_brucella_setB	557442	557678	-	100	100	VFG011430 (acpXL) acyl carrier protein [LPS (VF0367) - Immune modulation (VFC0258)] [Brucella melitensis bv. 1 str. 16M]	Immune_modulation	WP_002963616	VIRULENCE	NA
09RB8910	NZ_CP019391.1	BABS19	vfdb_brucella_setB	204186	206171	-	100	98.24	VFG044306 (BABS19_RS15905) TonB-dependent receptor [Direct heme uptake system (VF0693) - Nutritional/Metabolic factor (VFC0272)] [Brucella abortus S19]	Nutritional/Metabolic_factor	WP_002966591	VIRULENCE	NA
09RB8910	NZ_CP019390.1	bepC	amrfinder	2119569	2120936	+	100	99.56	multidrug efflux RND transporter outer membrane subunit BepC	NA	AAN29871.1	AMR	EFFLUX
09RB8910	NZ_CP019390.1	bepD	amrfinder	714661	715851	-	100	98.74	multidrug efflux RND transporter periplasmic adaptor subunit BepD	NA	AAN29240.1	AMR	EFFLUX
09RB8910	NZ_CP019390.1	bepE	amrfinder	711509	714661	-	100	99.33	multidrug efflux RND transporter permease subunit BepE	NA	AAN29241.1	AMR	EFFLUX
09RB8910	NZ_CP019391.1	bepF	amrfinder	1148478	1149710	+	100	99.03	multidrug efflux RND transporter periplasmic adaptor subunit BepF	NA	AAN33535.1	AMR	EFFLUX
09RB8910	NZ_CP019391.1	bepG	amrfinder	1149717	1152932	+	99.81	99.35	multidrug efflux RND transporter permease subunit BepG	NA	AAN33534.1	AMR	EFFLUX
09RB8910	NZ_CP019391.1	bmaA	vfdb_brucella_setB	421821	424004	+	67.55	87.64	VFG051123 (bmaA) autotransporter outer membrane beta-barrel domain-containing protein [BmaA (VF1339) - Adherence (VFC0001)] [Brucella suis 1330]	Adherence	WP_032449063.1	VIRULENCE	NA
09RB8910	NZ_CP019391.1	bmaC	vfdb_brucella_setB	142388	152644	+	99.94	98.17	VFG051131 (bmaC) autotransporter outer membrane beta-barrel domain-containing protein [BmaC (VF1341) - Adherence (VFC0001)] [Brucella suis 1330]	Adherence	WP_006191504.1	VIRULENCE	NA
09RB8910	NZ_CP019390.1	BPE005	vfdb_brucella_setB	1191087	1191548	+	100	98.48	VFG051235 (BPE005) type IV secretion system effector cyclic nucleotide-binding domain-containing protein [T4SS secreted effectors (VF0695) - Effector delivery system (VFC0086)] [Brucella melitensis bv. 1 str. 16M]	Effector_delivery_system	WP_002965067.1	VIRULENCE	NA
09RB8910	NZ_CP019390.1	BPE043	vfdb_brucella_setB	2193129	2197877	-	100	98.11	VFG051241 (BPE043) type IV secretion system effector [T4SS secreted effectors (VF0695) - Effector delivery system (VFC0086)] [Brucella canis ATCC 23365]	Effector_delivery_system	WP_004690831.1	VIRULENCE	NA
09RB8910	NZ_CP019391.1	BPE123	vfdb_brucella_setB	361341	361802	-	100	96.54	VFG051248 (BPE123) type IV secretion system effector [T4SS secreted effectors (VF0695) - Effector delivery system (VFC0086)] [Brucella abortus S19]	Effector_delivery_system	WP_002966455.1	VIRULENCE	NA
09RB8910	NZ_CP019390.1	BPE275	vfdb_brucella_setB	1998842	1999570	+	100	97.94	VFG051263 (BPE275) type IV secretion system effector rhomboid family intramembrane serine protease [T4SS secreted effectors (VF0695) - Effector delivery system (VFC0086)] [Brucella ovis ATCC 25840]	Effector_delivery_system	WP_002964379.1	VIRULENCE	NA
09RB8910	NZ_CP019390.1	bspA	vfdb_brucella_setB	369884	370459	-	100	99.31	VFG051149 (bspA) type IV secretion system effector DUF2062 domain-containing protein [T4SS secreted effectors (VF0695) - Effector delivery system (VFC0086)] [Brucella melitensis bv. 1 str. 16M]	Effector_delivery_system	WP_002966733.1	VIRULENCE	NA
09RB8910	NZ_CP019390.1	bspB	vfdb_brucella_setB	340997	341560	-	100	98.23	VFG051155 (bspB) type IV secretion system effector BspB [T4SS secreted effectors (VF0695) - Effector delivery system (VFC0086)] [Brucella canis ATCC 23365]	Effector_delivery_system	WP_004688183.1	VIRULENCE	NA
09RB8910	NZ_CP019390.1	bspC	vfdb_brucella_setB	179031	179444	+	100	99.28	VFG051164 (bspC) type IV secretion system effector BspC [T4SS secreted effectors (VF0695) - Effector delivery system (VFC0086)] [Brucella canis ATCC 23365]	Effector_delivery_system	WP_002963960.1	VIRULENCE	NA
09RB8910	NZ_CP019390.1	bspE	vfdb_brucella_setB	1542789	1543583	-	100	98.62	VFG051176 (bspE) type IV secretion system effector BspE [T4SS secreted effectors (VF0695) - Effector delivery system (VFC0086)] [Brucella melitensis bv. 1 str. 16M]	Effector_delivery_system	WP_002964749.1	VIRULENCE	NA
09RB8910	NZ_CP019390.1	bspF	vfdb_brucella_setB	1252877	1254163	-	100	97.75	VFG051180 (bspF) type IV secretion system effector GNAT family N-acetyltransferase [T4SS secreted effectors (VF0695) - Effector delivery system (VFC0086)] [Brucella abortus S19]	Effector_delivery_system	WP_002967001.1	VIRULENCE	NA
09RB8910	NZ_CP019391.1	bspJ	vfdb_brucella_setB	358196	358727	-	100	98.68	VFG051189 (bspJ) type IV secretion system effector BspJ [T4SS secreted effectors (VF0695) - Effector delivery system (VFC0086)] [Brucella abortus S19]	Effector_delivery_system	WP_002970489.1	VIRULENCE	NA
09RB8910	NZ_CP019390.1	bspL	vfdb_brucella_setB	1750577	1751089	-	100	98.05	VFG051197 (bspL) type IV secretion system effector BspL [T4SS secreted effectors (VF0695) - Effector delivery system (VFC0086)] [Brucella abortus S19]	Effector_delivery_system	WP_002964622.1	VIRULENCE	NA
09RB8910	NZ_CP019390.1	btaE	vfdb_brucella_setB	933753	934919	-	50.59	94.69	VFG051132 (btaE) Trimeric autotransporter adhesin YadA-like family protein [BtaE (VF1342) - Adherence (VFC0001)] [Brucella abortus S19]	Adherence	WP_012460624.1	VIRULENCE	NA
09RB8910	NZ_CP019390.1	btaE	vfdb_brucella_setB	931935	934133	-	54.95	95.18	VFG051134 (btaE) Trimeric autotransporter adhesin YadA-like family protein [BtaE (VF1342) - Adherence (VFC0001)] [Brucella melitensis biovar Abortus 2308]	Adherence	WP_002969669.1	VIRULENCE	NA
09RB8910	NZ_CP019390.1	btaF	vfdb_brucella_setB	1353763	1354576	+	72.36	90.18	VFG051139 (btaF) Trimeric autotransporter adhesin YadA-like family protein [BtaF (VF1343) - Adherence (VFC0001)] [Brucella canis ATCC 23365]	Adherence	WP_006132921.1	VIRULENCE	NA
09RB8910	NZ_CP019390.1	btaF	vfdb_brucella_setB	1354939	1355768	+	73.78	92.53	VFG051139 (btaF) Trimeric autotransporter adhesin YadA-like family protein [BtaF (VF1343) - Adherence (VFC0001)] [Brucella canis ATCC 23365]	Adherence	WP_006132921.1	VIRULENCE	NA
09RB8910	NZ_CP019390.1	bvrR	vfdb_brucella_setB	1115937	1116656	-	100	98.33	VFG011626 (bvrR) response regulator transcription factor [BvrR-BvrS (VF0368) - Regulation (VFC0301)] [Brucella melitensis bv. 1 str. 16M]	Regulation	WP_002965156	VIRULENCE	NA
09RB8910	NZ_CP019390.1	bvrS	vfdb_brucella_setB	1114021	1115826	-	100	98.67	VFG019340 (bvrS) stimulus-sensing domain-containing protein [BvrR-BvrS (VF0368) - Regulation (VFC0301)] [Brucella melitensis ATCC 23457]	Regulation	WP_004684547	VIRULENCE	NA
09RB8910	NZ_CP019390.1	cgs	vfdb_brucella_setB	890144	898747	-	100	98.31	VFG019321 (cgs) cyclic beta 1-2 glucan synthetase [CG (VF0366) - Immune modulation (VFC0258)] [Brucella melitensis ATCC 23457]	Immune_modulation	WP_004686665	VIRULENCE	NA
09RB8910	NZ_CP019391.1	dhbA	vfdb_brucella_setB	250402	251178	-	100	98.2	VFG011620 (dhbA) 23-dihydro-23-dihydroxybenzoate dehydrogenase [Brucebactin (VF0692) - Nutritional/Metabolic factor (VFC0272)] [Brucella ovis ATCC 25840]	Nutritional/Metabolic_factor	WP_004688790	VIRULENCE	NA
09RB8910	NZ_CP019391.1	dhbB	vfdb_brucella_setB	251178	252050	-	100	97.82	VFG011615 (dhbB) isochorismatase [Brucebactin (VF0692) - Nutritional/Metabolic factor (VFC0272)] [Brucella ovis ATCC 25840]	Nutritional/Metabolic_factor	WP_002967157	VIRULENCE	NA
09RB8910	NZ_CP019391.1	dhbC	vfdb_brucella_setB	253828	255003	-	100	98.3	VFG011601 (dhbC) isochorismate synthase MenF [Brucebactin (VF0692) - Nutritional/Metabolic factor (VFC0272)] [Brucella melitensis bv. 1 str. 16M]	Nutritional/Metabolic_factor	WP_004681148	VIRULENCE	NA
09RB8910	NZ_CP019391.1	dhbE	vfdb_brucella_setB	252102	253721	-	100	98.33	VFG019335 (dhbE) (23-dihydroxybenzoyl)adenylate synthase [Brucebactin (VF0692) - Nutritional/Metabolic factor (VFC0272)] [Brucella melitensis ATCC 23457]	Nutritional/Metabolic_factor	WP_004686826	VIRULENCE	NA
09RB8910	NZ_CP019391.1	entD	vfdb_brucella_setB	249687	250427	-	100	97.57	VFG011624 (entD) 4'-phosphopantetheinyl transferase [Brucebactin (VF0692) - Nutritional/Metabolic factor (VFC0272)] [Brucella suis 1330]	Nutritional/Metabolic_factor	WP_002967156	VIRULENCE	NA
09RB8910	NZ_CP019390.1	fabZ	vfdb_brucella_setB	2090178	2090651	+	100	99.79	VFG011402 (fabZ) (3R)-hydroxymyristoyl ACP dehydratase [LPS (VF0367) - Immune modulation (VFC0258)] [Brucella suis 1330]	Immune_modulation	WP_004688426	VIRULENCE	NA
09RB8910	NZ_CP019390.1	htrB	vfdb_brucella_setB	158564	159490	+	100	98.06	VFG011420 (htrB) lipid A biosynthesis lauroyl acyltransferase [LPS (VF0367) - Immune modulation (VFC0258)] [Brucella melitensis biovar Abortus 2308]	Immune_modulation	WP_002963981	VIRULENCE	NA
09RB8910	NZ_CP019390.1	kdsA	vfdb_brucella_setB	2110428	2111261	+	100	98.56	VFG011414 (kdsA) 2-dehydro-3-deoxyphosphooctonate aldolase [LPS (VF0367) - Immune modulation (VFC0258)] [Brucella melitensis bv. 1 str. 16M]	Immune_modulation	WP_002964262	VIRULENCE	NA
09RB8910	NZ_CP019390.1	kdsB	vfdb_brucella_setB	969975	970730	+	100	98.55	VFG011424 (kdsB) 3-deoxy-manno-octulosonate cytidylyltransferase [LPS (VF0367) - Immune modulation (VFC0258)] [Brucella melitensis bv. 1 str. 16M]	Immune_modulation	WP_002971781	VIRULENCE	NA
09RB8910	NZ_CP019390.1	lpsA	vfdb_brucella_setB	411830	413940	+	99.95	97.92	VFG011506 (lpsA) glycosyltransferase [LPS (VF0367) - Immune modulation (VFC0258)] [Brucella melitensis biovar Abortus 2308]	Immune_modulation	WP_002966727	VIRULENCE	NA
09RB8910	NZ_CP019390.1	lpsB	vfdb_brucella_setB	1761817	1762881	+	100	98.03	VFG011511 (lpsB/lpcC) Lipopolysaccharide core biosynthesis mannosyltransferase LpcC [LPS (VF0367) - Immune modulation (VFC0258)] [Brucella melitensis biovar Abortus 2308]	Immune_modulation	WP_002964609	VIRULENCE	NA
09RB8910	NZ_CP019390.1	lpxA	vfdb_brucella_setB	2090660	2091496	+	100	97.85	VFG011404 (lpxA) UDP-N-acetylglucosamine acyltransferase [LPS (VF0367) - Immune modulation (VFC0258)] [Brucella melitensis bv. 1 str. 16M]	Immune_modulation	WP_002964279	VIRULENCE	NA
09RB8910	NZ_CP019390.1	lpxB	vfdb_brucella_setB	2092376	2093563	+	100	98.32	VFG011412 (lpxB) lipid-A-disaccharide synthase [LPS (VF0367) - Immune modulation (VFC0258)] [Brucella suis 1330]	Immune_modulation	WP_002964277	VIRULENCE	NA
09RB8910	NZ_CP019390.1	lpxC	vfdb_brucella_setB	1841685	1842545	+	100	98.14	VFG011390 (lpxC) UDP-3-O-[3-hydroxymyristoyl] N-acetylglucosamine deacetylase [LPS (VF0367) - Immune modulation (VFC0258)] [Brucella melitensis biovar Abortus 2308]	Immune_modulation	WP_002964532	VIRULENCE	NA
09RB8910	NZ_CP019390.1	lpxD	vfdb_brucella_setB	2089130	2090185	+	100	99.15	VFG011395 (lpxD) UDP-3-O-[3-hydroxymyristoyl] glucosamine N-acyltransferase [LPS (VF0367) - Immune modulation (VFC0258)] [Brucella melitensis biovar Abortus 2308]	Immune_modulation	WP_002964281	VIRULENCE	NA
09RB8910	NZ_CP019390.1	lpxE	vfdb_brucella_setB	264609	265376	-	100	96.88	VFG011442 (lpxE) phosphatidylglycerophosphatase B [LPS (VF0367) - Immune modulation (VFC0258)] [Brucella suis 1330]	Immune_modulation	WP_004689599	VIRULENCE	NA
09RB8910	NZ_CP019391.1	lpxK	vfdb_brucella_setB	542370	543395	+	100	98.25	VFG011533 (lpxK) tetraacyldisaccharide 4'-kinase [LPS (VF0367) - Immune modulation (VFC0258)] [Brucella melitensis bv. 1 str. 16M]	Immune_modulation	WP_002966366	VIRULENCE	NA
09RB8910	NZ_CP019390.1	pgm	vfdb_brucella_setB	947265	948896	+	100	97.18	VFG011451 (pgm) phosphoglucomutase [LPS (VF0367) - Immune modulation (VFC0258)] [Brucella suis 1330]	Immune_modulation	WP_002967073	VIRULENCE	NA
09RB8910	NZ_CP019390.1	ricA	vfdb_brucella_setB	1996373	1996900	+	100	98.3	VFG045340 (ricA) type IV secretion system effector RicA Rab2 interacting conserved protein A [T4SS secreted effectors (VF0695) - Effector delivery system (VFC0086)] [Brucella melitensis bv. 1 str. 16M]	Effector_delivery_system	WP_002964382	VIRULENCE	NA
09RB8910	NZ_CP019391.1	ugpB	vfdb_brucella_setB	957315	958616	+	100	98.69	VFG043534 (ugpB) sn-glycerol-3-phosphate ABC transporter substrate-binding protein UgpB [SP41 (VF0694) - Adherence (VFC0001)] [Brucella melitensis bv. 1 str. 16M]	Adherence	WP_004681934	VIRULENCE	NA
09RB8910	NZ_CP019390.1	vceA	vfdb_brucella_setB	1578865	1579182	-	100	97.48	VFG041431 (vceA) Type IV secretion system effector VceA [T4SS secreted effectors (VF0695) - Effector delivery system (VFC0086)] [Brucella melitensis bv. 1 str. 16M]	Effector_delivery_system	WP_002964730	VIRULENCE	NA
09RB8910	NZ_CP019390.1	vceC	vfdb_brucella_setB	2206916	2208172	-	100	98.17	VFG051214 (vceC) type IV secretion system effector VceC [T4SS secreted effectors (VF0695) - Effector delivery system (VFC0086)] [Brucella abortus S19]	Effector_delivery_system	WP_002966824.1	VIRULENCE	NA
09RB8910	NZ_CP019391.1	vibH	vfdb_brucella_setB	255144	256484	+	100	98.28	VFG011599 (vibH/entF) condensation domain-containing protein [Brucebactin (VF0692) - Nutritional/Metabolic factor (VFC0272)] [Brucella suis 1330]	Nutritional/Metabolic_factor	WP_002966562	VIRULENCE	NA
09RB8910	NZ_CP019391.1	virB1	vfdb_brucella_setB	306383	307099	-	100	98.33	VFG011545 (virB1) type IV secretion system attachment mediating protein VirB1 Homolog [VirB type IV secretion system (VF0365) - Effector delivery system (VFC0086)] [Brucella suis 1330]	Effector_delivery_system	WP_004687568	VIRULENCE	NA
09RB8910	NZ_CP019391.1	virB10	vfdb_brucella_setB	297762	298901	-	99.74	96.94	VFG011590 (virB10) type IV secretion system channel protein VirB10 [VirB type IV secretion system (VF0365) - Effector delivery system (VFC0086)] [Brucella ovis ATCC 25840]	Effector_delivery_system	WP_006014994	VIRULENCE	NA
09RB8910	NZ_CP019391.1	virB11	vfdb_brucella_setB	296693	297778	-	100	98.99	VFG011595 (virB11) type IV secretion system protein ATPase VirB11 [VirB type IV secretion system (VF0365) - Effector delivery system (VFC0086)] [Brucella ovis ATCC 25840]	Effector_delivery_system	WP_002966520	VIRULENCE	NA
09RB8910	NZ_CP019391.1	virB12	vfdb_brucella_setB	296029	296547	-	100	98.07	VFG041369 (virB12) type IV secretion system protein VirB12 [VirB type IV secretion system (VF0365) - Effector delivery system (VFC0086)] [Brucella melitensis bv. 1 str. 16M]	Effector_delivery_system	WP_004681215	VIRULENCE	NA
09RB8910	NZ_CP019391.1	virB2	vfdb_brucella_setB	305635	305946	-	98.11	95.51	VFG011548 (virB2) type IV secretion system protein VirB2 [VirB type IV secretion system (VF0365) - Effector delivery system (VFC0086)] [Brucella melitensis biovar Abortus 2308]	Effector_delivery_system	WP_002967165	VIRULENCE	NA
09RB8910	NZ_CP019391.1	virB3	vfdb_brucella_setB	305265	305615	-	100	98.01	VFG011555 (virB3) type IV secretion system protein VirB3 [VirB type IV secretion system (VF0365) - Effector delivery system (VFC0086)] [Brucella suis 1330]	Effector_delivery_system	WP_002966512	VIRULENCE	NA
09RB8910	NZ_CP019391.1	virB4	vfdb_brucella_setB	302770	305265	-	100	98.56	VFG019252 (virB4) type IV secretion system protein ATPase VirB4 [VirB type IV secretion system (VF0365) - Effector delivery system (VFC0086)] [Brucella suis ATCC 23445]	Effector_delivery_system	WP_006073208	VIRULENCE	NA
09RB8910	NZ_CP019391.1	virB5	vfdb_brucella_setB	302052	302765	-	99.58	85.15	VFG002212 (virB5) type IV secretion system protein VirB5 [VirB type IV secretion system (VF0365) - Effector delivery system (VFC0086)] [Brucella melitensis bv. 1 str. 16M]	Effector_delivery_system	WP_002966514	VIRULENCE	NA
09RB8910	NZ_CP019391.1	virB6	vfdb_brucella_setB	300823	301866	-	100	96.55	VFG011568 (virB6) type IV secretion system channel protein VirB6 [VirB type IV secretion system (VF0365) - Effector delivery system (VFC0086)] [Brucella melitensis biovar Abortus 2308]	Effector_delivery_system	WP_002969266	VIRULENCE	NA
09RB8910	NZ_CP019391.1	virB7	vfdb_brucella_setB	300486	300659	-	100	99.42	VFG002214 (virB7) type IV secretion system protein VirB7 [VirB type IV secretion system (VF0365) - Effector delivery system (VFC0086)] [Brucella melitensis bv. 1 str. 16M]	Effector_delivery_system	WP_002966516	VIRULENCE	NA
09RB8910	NZ_CP019391.1	virB8	vfdb_brucella_setB	299764	300483	-	100	99.72	VFG011579 (virB8) type IV secretion system protein VirB8 [VirB type IV secretion system (VF0365) - Effector delivery system (VFC0086)] [Brucella suis 1330]	Effector_delivery_system	WP_002966517	VIRULENCE	NA
09RB8910	NZ_CP019391.1	virB9	vfdb_brucella_setB	298898	299767	-	100	98.28	VFG011582 (virB9) type IV secretion system channel protein VirB9 [VirB type IV secretion system (VF0365) - Effector delivery system (VFC0086)] [Brucella melitensis biovar Abortus 2308]	Effector_delivery_system	WP_002966518	VIRULENCE	NA
09RB8910	NZ_CP019391.1	waaA	vfdb_brucella_setB	541027	542367	+	100	98.28	VFG019242 (waaA/kdtA) lipid IV(A) 3-deoxy-D-manno-octulosonic acid transferase [LPS (VF0367) - Immune modulation (VFC0258)] [Brucella suis ATCC 23445]	Immune_modulation	WP_002966367	VIRULENCE	NA
09RB8910	NZ_CP019390.1	wbpL	vfdb_brucella_setB	503069	504076	+	100	97.02	VFG011519 (wbpL) undecaprenyl-phosphate alpha-N-acetylglucosaminyltransferase [LPS (VF0367) - Immune modulation (VFC0258)] [Brucella melitensis bv. 1 str. 16M]	Immune_modulation	WP_002963669	VIRULENCE	NA
09RB8910	NZ_CP019391.1	manCcore	vfdb_brucella_setB	1136936	1138351	+	100	98.31	VFG011528 (manCcore) mannose-1-phosphate guanylyltransferase/mannose-6-phosphate isomerase [LPS (VF0367) - Immune modulation (VFC0258)] [Brucella melitensis bv. 1 str. 16M]	Immune_modulation	WP_004681680	VIRULENCE	NA
09RB8913	NZ_WJXP01000029.1	manBcore	vfdb_brucella_setB	33295	34728	-	100	97.7	VFG019236 (manBcore) phosphomannomutase [LPS (VF0367) - Immune modulation (VFC0258)] [Brucella suis ATCC 23445]	Immune_modulation	WP_004687427	VIRULENCE	NA
09RB8913	NZ_WJXP01000022.1	acpXL	vfdb_brucella_setB	165584	165865	+	100	100	VFG011429 (acpXL) acyl carrier protein [LPS (VF0367) - Immune modulation (VFC0258)] [Brucella melitensis bv. 1 str. 16M]	Immune_modulation	WP_002963985	VIRULENCE	NA
09RB8913	NZ_WJXP01000039.1	acpXL	vfdb_brucella_setB	19333	19569	+	100	100	VFG011430 (acpXL) acyl carrier protein [LPS (VF0367) - Immune modulation (VFC0258)] [Brucella melitensis bv. 1 str. 16M]	Immune_modulation	WP_002963616	VIRULENCE	NA
09RB8913	NZ_WJXP01000017.1	BABS19	vfdb_brucella_setB	8761	10746	-	100	98.29	VFG044306 (BABS19_RS15905) TonB-dependent receptor [Direct heme uptake system (VF0693) - Nutritional/Metabolic factor (VFC0272)] [Brucella abortus S19]	Nutritional/Metabolic_factor	WP_002966591	VIRULENCE	NA
09RB8913	NZ_WJXP01000023.1	bepC	amrfinder	98675	100042	+	100	99.12	multidrug efflux RND transporter outer membrane subunit BepC	NA	AAN29871.1	AMR	EFFLUX
09RB8913	NZ_WJXP01000009.1	bepD	amrfinder	136346	137536	-	100	98.99	multidrug efflux RND transporter periplasmic adaptor subunit BepD	NA	AAN29240.1	AMR	EFFLUX
09RB8913	NZ_WJXP01000009.1	bepE	amrfinder	133188	136346	-	100	99.05	multidrug efflux RND transporter permease subunit BepE	NA	AAN29241.1	AMR	EFFLUX
09RB8913	NZ_WJXP01000029.1	bepF	amrfinder	20452	21684	-	100	98.3	multidrug efflux RND transporter periplasmic adaptor subunit BepF	NA	AAN33535.1	AMR	EFFLUX
09RB8913	NZ_WJXP01000029.1	bepG	amrfinder	17224	20445	-	100	99.35	multidrug efflux RND transporter permease subunit BepG	NA	AAN33534.1	AMR	EFFLUX
09RB8913	NZ_WJXP01000051.1	bmaC	vfdb_brucella_setB	99	9183	-	88.47	98.3	VFG051127 (bmaC) autotransporter outer membrane beta-barrel domain-containing protein [BmaC (VF1341) - Adherence (VFC0001)] [Brucella abortus S19]	Adherence	WP_002967134.1	VIRULENCE	NA
09RB8913	NZ_WJXP01000003.1	BPE005	vfdb_brucella_setB	136098	136559	-	100	97.19	VFG051235 (BPE005) type IV secretion system effector cyclic nucleotide-binding domain-containing protein [T4SS secreted effectors (VF0695) - Effector delivery system (VFC0086)] [Brucella melitensis bv. 1 str. 16M]	Effector_delivery_system	WP_002965067.1	VIRULENCE	NA
09RB8913	NZ_WJXP01000030.1	BPE043	vfdb_brucella_setB	35675	40422	-	99.98	97.73	VFG051241 (BPE043) type IV secretion system effector [T4SS secreted effectors (VF0695) - Effector delivery system (VFC0086)] [Brucella canis ATCC 23365]	Effector_delivery_system	WP_004690831.1	VIRULENCE	NA
09RB8913	NZ_WJXP01000017.1	BPE123	vfdb_brucella_setB	154482	154943	-	100	97.62	VFG051248 (BPE123) type IV secretion system effector [T4SS secreted effectors (VF0695) - Effector delivery system (VFC0086)] [Brucella abortus S19]	Effector_delivery_system	WP_002966455.1	VIRULENCE	NA
09RB8913	NZ_WJXP01000041.1	BPE275	vfdb_brucella_setB	22284	23012	+	100	98.49	VFG051263 (BPE275) type IV secretion system effector rhomboid family intramembrane serine protease [T4SS secreted effectors (VF0695) - Effector delivery system (VFC0086)] [Brucella ovis ATCC 25840]	Effector_delivery_system	WP_002964379.1	VIRULENCE	NA
09RB8913	NZ_WJXP01000006.1	bspA	vfdb_brucella_setB	52471	53046	-	100	99.31	VFG051149 (bspA) type IV secretion system effector DUF2062 domain-containing protein [T4SS secreted effectors (VF0695) - Effector delivery system (VFC0086)] [Brucella melitensis bv. 1 str. 16M]	Effector_delivery_system	WP_002966733.1	VIRULENCE	NA
09RB8913	NZ_WJXP01000006.1	bspB	vfdb_brucella_setB	23770	24333	-	100	98.76	VFG051155 (bspB) type IV secretion system effector BspB [T4SS secreted effectors (VF0695) - Effector delivery system (VFC0086)] [Brucella canis ATCC 23365]	Effector_delivery_system	WP_004688183.1	VIRULENCE	NA
09RB8913	NZ_WJXP01000022.1	bspC	vfdb_brucella_setB	189269	189682	+	100	98.07	VFG051164 (bspC) type IV secretion system effector BspC [T4SS secreted effectors (VF0695) - Effector delivery system (VFC0086)] [Brucella canis ATCC 23365]	Effector_delivery_system	WP_002963960.1	VIRULENCE	NA
09RB8913	NZ_WJXP01000036.1	bspE	vfdb_brucella_setB	39937	40731	-	100	99.12	VFG051176 (bspE) type IV secretion system effector BspE [T4SS secreted effectors (VF0695) - Effector delivery system (VFC0086)] [Brucella melitensis bv. 1 str. 16M]	Effector_delivery_system	WP_002964749.1	VIRULENCE	NA
09RB8913	NZ_WJXP01000003.1	bspF	vfdb_brucella_setB	81974	83260	+	100	97.9	VFG051180 (bspF) type IV secretion system effector GNAT family N-acetyltransferase [T4SS secreted effectors (VF0695) - Effector delivery system (VFC0086)] [Brucella abortus S19]	Effector_delivery_system	WP_002967001.1	VIRULENCE	NA
09RB8913	NZ_WJXP01000017.1	bspJ	vfdb_brucella_setB	151337	151868	-	100	98.12	VFG051189 (bspJ) type IV secretion system effector BspJ [T4SS secreted effectors (VF0695) - Effector delivery system (VFC0086)] [Brucella abortus S19]	Effector_delivery_system	WP_002970489.1	VIRULENCE	NA
09RB8913	NZ_WJXP01000025.1	bspL	vfdb_brucella_setB	38629	39141	+	100	98.44	VFG051197 (bspL) type IV secretion system effector BspL [T4SS secreted effectors (VF0695) - Effector delivery system (VFC0086)] [Brucella abortus S19]	Effector_delivery_system	WP_002964622.1	VIRULENCE	NA
09RB8913	NZ_WJXP01000007.1	btaE	vfdb_brucella_setB	14845	17383	+	63.44	94.68	VFG051134 (btaE) Trimeric autotransporter adhesin YadA-like family protein [BtaE (VF1342) - Adherence (VFC0001)] [Brucella melitensis biovar Abortus 2308]	Adherence	WP_002969669.1	VIRULENCE	NA
09RB8913	NZ_WJXP01000002.1	btaF	vfdb_brucella_setB	51981	52746	-	68.09	90.86	VFG051139 (btaF) Trimeric autotransporter adhesin YadA-like family protein [BtaF (VF1343) - Adherence (VFC0001)] [Brucella canis ATCC 23365]	Adherence	WP_006132921.1	VIRULENCE	NA
09RB8913	NZ_WJXP01000003.1	bvrR	vfdb_brucella_setB	210144	210863	+	100	98.89	VFG011627 (bvrR) response regulator transcription factor [BvrR-BvrS (VF0368) - Regulation (VFC0301)] [Brucella melitensis biovar Abortus 2308]	Regulation	WP_002965156	VIRULENCE	NA
09RB8913	NZ_WJXP01000003.1	bvrS	vfdb_brucella_setB	210973	212778	+	100	98.39	VFG019340 (bvrS) stimulus-sensing domain-containing protein [BvrR-BvrS (VF0368) - Regulation (VFC0301)] [Brucella melitensis ATCC 23457]	Regulation	WP_004684547	VIRULENCE	NA
09RB8913	NZ_WJXP01000010.1	cgs	vfdb_brucella_setB	28932	37535	+	100	98.29	VFG019321 (cgs) cyclic beta 1-2 glucan synthetase [CG (VF0366) - Immune modulation (VFC0258)] [Brucella melitensis ATCC 23457]	Immune_modulation	WP_004686665	VIRULENCE	NA
09RB8913	NZ_WJXP01000017.1	dhbA	vfdb_brucella_setB	34109	34885	-	100	98.71	VFG011620 (dhbA) 23-dihydro-23-dihydroxybenzoate dehydrogenase [Brucebactin (VF0692) - Nutritional/Metabolic factor (VFC0272)] [Brucella ovis ATCC 25840]	Nutritional/Metabolic_factor	WP_004688790	VIRULENCE	NA
09RB8913	NZ_WJXP01000017.1	dhbB	vfdb_brucella_setB	34885	35757	-	100	98.86	VFG011615 (dhbB) isochorismatase [Brucebactin (VF0692) - Nutritional/Metabolic factor (VFC0272)] [Brucella ovis ATCC 25840]	Nutritional/Metabolic_factor	WP_002967157	VIRULENCE	NA
09RB8913	NZ_WJXP01000017.1	dhbC	vfdb_brucella_setB	37535	38710	-	100	97.62	VFG011601 (dhbC) isochorismate synthase MenF [Brucebactin (VF0692) - Nutritional/Metabolic factor (VFC0272)] [Brucella melitensis bv. 1 str. 16M]	Nutritional/Metabolic_factor	WP_004681148	VIRULENCE	NA
09RB8913	NZ_WJXP01000017.1	dhbE	vfdb_brucella_setB	35809	37428	-	100	98.39	VFG019335 (dhbE) (23-dihydroxybenzoyl)adenylate synthase [Brucebactin (VF0692) - Nutritional/Metabolic factor (VFC0272)] [Brucella melitensis ATCC 23457]	Nutritional/Metabolic_factor	WP_004686826	VIRULENCE	NA
09RB8913	NZ_WJXP01000017.1	entD	vfdb_brucella_setB	33394	34134	-	100	98.25	VFG011624 (entD) 4'-phosphopantetheinyl transferase [Brucebactin (VF0692) - Nutritional/Metabolic factor (VFC0272)] [Brucella suis 1330]	Nutritional/Metabolic_factor	WP_002967156	VIRULENCE	NA
09RB8913	NZ_WJXP01000023.1	fabZ	vfdb_brucella_setB	69262	69735	+	100	98.94	VFG011402 (fabZ) (3R)-hydroxymyristoyl ACP dehydratase [LPS (VF0367) - Immune modulation (VFC0258)] [Brucella suis 1330]	Immune_modulation	WP_004688426	VIRULENCE	NA
09RB8913	NZ_WJXP01000022.1	htrB	vfdb_brucella_setB	169598	170524	+	100	98.49	VFG011420 (htrB) lipid A biosynthesis lauroyl acyltransferase [LPS (VF0367) - Immune modulation (VFC0258)] [Brucella melitensis biovar Abortus 2308]	Immune_modulation	WP_002963981	VIRULENCE	NA
09RB8913	NZ_WJXP01000023.1	kdsA	vfdb_brucella_setB	89510	90341	+	99.76	98.44	VFG011414 (kdsA) 2-dehydro-3-deoxyphosphooctonate aldolase [LPS (VF0367) - Immune modulation (VFC0258)] [Brucella melitensis bv. 1 str. 16M]	Immune_modulation	WP_002964262	VIRULENCE	NA
09RB8913	NZ_WJXP01000024.1	kdsB	vfdb_brucella_setB	18896	19651	+	100	97.75	VFG011428 (kdsB) 3-deoxy-manno-octulosonate cytidylyltransferase [LPS (VF0367) - Immune modulation (VFC0258)] [Brucella ovis ATCC 25840]	Immune_modulation	WP_005977566	VIRULENCE	NA
09RB8913	NZ_WJXP01000008.1	lpsA	vfdb_brucella_setB	12706	14816	+	99.95	98.2	VFG011506 (lpsA) glycosyltransferase [LPS (VF0367) - Immune modulation (VFC0258)] [Brucella melitensis biovar Abortus 2308]	Immune_modulation	WP_002966727	VIRULENCE	NA
09RB8913	NZ_WJXP01000025.1	lpsB	vfdb_brucella_setB	26803	27867	-	100	97.65	VFG011511 (lpsB/lpcC) Lipopolysaccharide core biosynthesis mannosyltransferase LpcC [LPS (VF0367) - Immune modulation (VFC0258)] [Brucella melitensis biovar Abortus 2308]	Immune_modulation	WP_002964609	VIRULENCE	NA
09RB8913	NZ_WJXP01000023.1	lpxA	vfdb_brucella_setB	69744	70580	+	100	97.97	VFG011404 (lpxA) UDP-N-acetylglucosamine acyltransferase [LPS (VF0367) - Immune modulation (VFC0258)] [Brucella melitensis bv. 1 str. 16M]	Immune_modulation	WP_002964279	VIRULENCE	NA
09RB8913	NZ_WJXP01000023.1	lpxB	vfdb_brucella_setB	71460	72647	+	100	97.9	VFG011412 (lpxB) lipid-A-disaccharide synthase [LPS (VF0367) - Immune modulation (VFC0258)] [Brucella suis 1330]	Immune_modulation	WP_002964277	VIRULENCE	NA
09RB8913	NZ_WJXP01000028.1	lpxC	vfdb_brucella_setB	19722	20582	+	100	98.37	VFG011390 (lpxC) UDP-3-O-[3-hydroxymyristoyl] N-acetylglucosamine deacetylase [LPS (VF0367) - Immune modulation (VFC0258)] [Brucella melitensis biovar Abortus 2308]	Immune_modulation	WP_002964532	VIRULENCE	NA
09RB8913	NZ_WJXP01000023.1	lpxD	vfdb_brucella_setB	68214	69269	+	100	98.48	VFG011395 (lpxD) UDP-3-O-[3-hydroxymyristoyl] glucosamine N-acyltransferase [LPS (VF0367) - Immune modulation (VFC0258)] [Brucella melitensis biovar Abortus 2308]	Immune_modulation	WP_002964281	VIRULENCE	NA
09RB8913	NZ_WJXP01000016.1	lpxE	vfdb_brucella_setB	8900	9667	+	100	97.53	VFG011442 (lpxE) phosphatidylglycerophosphatase B [LPS (VF0367) - Immune modulation (VFC0258)] [Brucella suis 1330]	Immune_modulation	WP_004689599	VIRULENCE	NA
09RB8913	NZ_WJXP01000027.1	lpxK	vfdb_brucella_setB	42145	43170	+	100	98.34	VFG011533 (lpxK) tetraacyldisaccharide 4'-kinase [LPS (VF0367) - Immune modulation (VFC0258)] [Brucella melitensis bv. 1 str. 16M]	Immune_modulation	WP_002966366	VIRULENCE	NA
09RB8913	NZ_WJXP01000007.1	pgm	vfdb_brucella_setB	93	1724	-	100	97.92	VFG011451 (pgm) phosphoglucomutase [LPS (VF0367) - Immune modulation (VFC0258)] [Brucella suis 1330]	Immune_modulation	WP_002967073	VIRULENCE	NA
09RB8913	NZ_WJXP01000041.1	ricA	vfdb_brucella_setB	19813	20340	+	100	98.3	VFG045340 (ricA) type IV secretion system effector RicA Rab2 interacting conserved protein A [T4SS secreted effectors (VF0695) - Effector delivery system (VFC0086)] [Brucella melitensis bv. 1 str. 16M]	Effector_delivery_system	WP_002964382	VIRULENCE	NA
09RB8913	NZ_WJXP01000043.1	ugpB	vfdb_brucella_setB	29118	30419	-	100	98.69	VFG043534 (ugpB) sn-glycerol-3-phosphate ABC transporter substrate-binding protein UgpB [SP41 (VF0694) - Adherence (VFC0001)] [Brucella melitensis bv. 1 str. 16M]	Adherence	WP_004681934	VIRULENCE	NA
09RB8913	NZ_WJXP01000047.1	vceA	vfdb_brucella_setB	3207	3524	-	100	97.8	VFG041431 (vceA) Type IV secretion system effector VceA [T4SS secreted effectors (VF0695) - Effector delivery system (VFC0086)] [Brucella melitensis bv. 1 str. 16M]	Effector_delivery_system	WP_002964730	VIRULENCE	NA
09RB8913	NZ_WJXP01000030.1	vceC	vfdb_brucella_setB	49459	50700	-	98.81	95.78	VFG051214 (vceC) type IV secretion system effector VceC [T4SS secreted effectors (VF0695) - Effector delivery system (VFC0086)] [Brucella abortus S19]	Effector_delivery_system	WP_002966824.1	VIRULENCE	NA
09RB8913	NZ_WJXP01000017.1	vibH	vfdb_brucella_setB	38851	40191	+	100	97.69	VFG011599 (vibH/entF) condensation domain-containing protein [Brucebactin (VF0692) - Nutritional/Metabolic factor (VFC0272)] [Brucella suis 1330]	Nutritional/Metabolic_factor	WP_002966562	VIRULENCE	NA
09RB8913	NZ_WJXP01000017.1	virB1	vfdb_brucella_setB	99540	100256	-	100	98.05	VFG011545 (virB1) type IV secretion system attachment mediating protein VirB1 Homolog [VirB type IV secretion system (VF0365) - Effector delivery system (VFC0086)] [Brucella suis 1330]	Effector_delivery_system	WP_004687568	VIRULENCE	NA
09RB8913	NZ_WJXP01000017.1	virB10	vfdb_brucella_setB	90933	92063	-	98.95	95.54	VFG011590 (virB10) type IV secretion system channel protein VirB10 [VirB type IV secretion system (VF0365) - Effector delivery system (VFC0086)] [Brucella ovis ATCC 25840]	Effector_delivery_system	WP_006014994	VIRULENCE	NA
09RB8913	NZ_WJXP01000017.1	virB11	vfdb_brucella_setB	89864	90949	-	100	98.44	VFG002218 (virB11) type IV secretion system protein ATPase VirB11 [VirB type IV secretion system (VF0365) - Effector delivery system (VFC0086)] [Brucella melitensis bv. 1 str. 16M]	Effector_delivery_system	WP_005972055	VIRULENCE	NA
09RB8913	NZ_WJXP01000017.1	virB12	vfdb_brucella_setB	89201	89718	-	99.81	98.46	VFG041369 (virB12) type IV secretion system protein VirB12 [VirB type IV secretion system (VF0365) - Effector delivery system (VFC0086)] [Brucella melitensis bv. 1 str. 16M]	Effector_delivery_system	WP_004681215	VIRULENCE	NA
09RB8913	NZ_WJXP01000017.1	virB2	vfdb_brucella_setB	98796	99103	-	96.86	92.53	VFG011548 (virB2) type IV secretion system protein VirB2 [VirB type IV secretion system (VF0365) - Effector delivery system (VFC0086)] [Brucella melitensis biovar Abortus 2308]	Effector_delivery_system	WP_002967165	VIRULENCE	NA
09RB8913	NZ_WJXP01000017.1	virB3	vfdb_brucella_setB	98426	98776	-	100	96.3	VFG002210 (virB3) type IV secretion system protein VirB3 [VirB type IV secretion system (VF0365) - Effector delivery system (VFC0086)] [Brucella melitensis bv. 1 str. 16M]	Effector_delivery_system	WP_002966512	VIRULENCE	NA
09RB8913	NZ_WJXP01000017.1	virB4	vfdb_brucella_setB	95931	98426	-	100	97.72	VFG011558 (virB4) type IV secretion system protein ATPase VirB4 [VirB type IV secretion system (VF0365) - Effector delivery system (VFC0086)] [Brucella melitensis biovar Abortus 2308]	Effector_delivery_system	WP_002966513	VIRULENCE	NA
09RB8913	NZ_WJXP01000017.1	virB5	vfdb_brucella_setB	95210	95926	-	100	94.7	VFG002212 (virB5) type IV secretion system protein VirB5 [VirB type IV secretion system (VF0365) - Effector delivery system (VFC0086)] [Brucella melitensis bv. 1 str. 16M]	Effector_delivery_system	WP_002966514	VIRULENCE	NA
09RB8913	NZ_WJXP01000017.1	virB6	vfdb_brucella_setB	93985	95028	-	100	95.88	VFG011570 (virB6) type IV secretion system channel protein VirB6 [VirB type IV secretion system (VF0365) - Effector delivery system (VFC0086)] [Brucella suis 1330]	Effector_delivery_system	WP_002969266	VIRULENCE	NA
09RB8913	NZ_WJXP01000017.1	virB7	vfdb_brucella_setB	93648	93821	-	100	97.7	VFG002214 (virB7) type IV secretion system protein VirB7 [VirB type IV secretion system (VF0365) - Effector delivery system (VFC0086)] [Brucella melitensis bv. 1 str. 16M]	Effector_delivery_system	WP_002966516	VIRULENCE	NA
09RB8913	NZ_WJXP01000017.1	virB8	vfdb_brucella_setB	92926	93645	-	100	94.86	VFG002215 (virB8) type IV secretion system protein VirB8 [VirB type IV secretion system (VF0365) - Effector delivery system (VFC0086)] [Brucella melitensis bv. 1 str. 16M]	Effector_delivery_system	WP_002966517	VIRULENCE	NA
09RB8913	NZ_WJXP01000017.1	virB9	vfdb_brucella_setB	92060	92929	-	100	95.4	VFG011582 (virB9) type IV secretion system channel protein VirB9 [VirB type IV secretion system (VF0365) - Effector delivery system (VFC0086)] [Brucella melitensis biovar Abortus 2308]	Effector_delivery_system	WP_002966518	VIRULENCE	NA
09RB8913	NZ_WJXP01000027.1	waaA	vfdb_brucella_setB	40802	42142	+	100	98.43	VFG019242 (waaA/kdtA) lipid IV(A) 3-deoxy-D-manno-octulosonic acid transferase [LPS (VF0367) - Immune modulation (VFC0258)] [Brucella suis ATCC 23445]	Immune_modulation	WP_002966367	VIRULENCE	NA
09RB8913	NZ_WJXP01000004.1	wbpL	vfdb_brucella_setB	13385	14392	+	100	97.12	VFG011519 (wbpL) undecaprenyl-phosphate alpha-N-acetylglucosaminyltransferase [LPS (VF0367) - Immune modulation (VFC0258)] [Brucella melitensis bv. 1 str. 16M]	Immune_modulation	WP_002963669	VIRULENCE	NA
09RB8913	NZ_WJXP01000029.1	manCcore	vfdb_brucella_setB	31883	33298	-	100	97.67	VFG011528 (manCcore) mannose-1-phosphate guanylyltransferase/mannose-6-phosphate isomerase [LPS (VF0367) - Immune modulation (VFC0258)] [Brucella melitensis bv. 1 str. 16M]	Immune_modulation	WP_004681680	VIRULENCE	NA
10RB9210	NZ_WJXR01000005.1	manBcore	vfdb_brucella_setB	356769	358202	+	100	97.56	VFG019236 (manBcore) phosphomannomutase [LPS (VF0367) - Immune modulation (VFC0258)] [Brucella suis ATCC 23445]	Immune_modulation	WP_004687427	VIRULENCE	NA
10RB9210	NZ_WJXR01000001.1	acpXL	vfdb_brucella_setB	162452	162733	+	100	99.64	VFG011429 (acpXL) acyl carrier protein [LPS (VF0367) - Immune modulation (VFC0258)] [Brucella melitensis bv. 1 str. 16M]	Immune_modulation	WP_002963985	VIRULENCE	NA
10RB9210	NZ_WJXR01000012.1	acpXL	vfdb_brucella_setB	56306	56542	-	100	99.58	VFG011430 (acpXL) acyl carrier protein [LPS (VF0367) - Immune modulation (VFC0258)] [Brucella melitensis bv. 1 str. 16M]	Immune_modulation	WP_002963616	VIRULENCE	NA
10RB9210	NZ_WJXR01000005.1	BABS19	vfdb_brucella_setB	733703	735688	+	100	98.14	VFG044306 (BABS19_RS15905) TonB-dependent receptor [Direct heme uptake system (VF0693) - Nutritional/Metabolic factor (VFC0272)] [Brucella abortus S19]	Nutritional/Metabolic_factor	WP_002966591	VIRULENCE	NA
10RB9210	NZ_WJXR01000010.1	bepC	amrfinder	98764	100131	+	100	98.46	multidrug efflux RND transporter outer membrane subunit BepC	NA	AAN29871.1	AMR	EFFLUX
10RB9210	NZ_WJXR01000007.1	bepD	amrfinder	74457	75647	-	100	98.24	multidrug efflux RND transporter periplasmic adaptor subunit BepD	NA	AAN29240.1	AMR	EFFLUX
10RB9210	NZ_WJXR01000007.1	bepE	amrfinder	71305	74457	-	100	99.33	multidrug efflux RND transporter permease subunit BepE	NA	AAN29241.1	AMR	EFFLUX
10RB9210	NZ_WJXR01000005.1	bepF	amrfinder	369818	371050	+	100	99.51	multidrug efflux RND transporter periplasmic adaptor subunit BepF	NA	AAN33535.1	AMR	EFFLUX
10RB9210	NZ_WJXR01000005.1	bepG	amrfinder	371057	374278	+	100	99.26	multidrug efflux RND transporter permease subunit BepG	NA	AAN33534.1	AMR	EFFLUX
10RB9210	NZ_WJXR01000005.1	bmaC	vfdb_brucella_setB	781207	791463	-	99.88	98.1	VFG051127 (bmaC) autotransporter outer membrane beta-barrel domain-containing protein [BmaC (VF1341) - Adherence (VFC0001)] [Brucella abortus S19]	Adherence	WP_002967134.1	VIRULENCE	NA
10RB9210	NZ_WJXR01000011.1	BPE005	vfdb_brucella_setB	145688	146149	-	100	97.4	VFG051235 (BPE005) type IV secretion system effector cyclic nucleotide-binding domain-containing protein [T4SS secreted effectors (VF0695) - Effector delivery system (VFC0086)] [Brucella melitensis bv. 1 str. 16M]	Effector_delivery_system	WP_002965067.1	VIRULENCE	NA
10RB9210	NZ_WJXR01000001.1	BPE043	vfdb_brucella_setB	53414	58162	-	100	97.58	VFG051241 (BPE043) type IV secretion system effector [T4SS secreted effectors (VF0695) - Effector delivery system (VFC0086)] [Brucella canis ATCC 23365]	Effector_delivery_system	WP_004690831.1	VIRULENCE	NA
10RB9210	NZ_WJXR01000005.1	BPE123	vfdb_brucella_setB	598583	599044	+	100	97.62	VFG051248 (BPE123) type IV secretion system effector [T4SS secreted effectors (VF0695) - Effector delivery system (VFC0086)] [Brucella abortus S19]	Effector_delivery_system	WP_002966455.1	VIRULENCE	NA
10RB9210	NZ_WJXR01000024.1	BPE275	vfdb_brucella_setB	2905	3633	-	100	97.94	VFG051263 (BPE275) type IV secretion system effector rhomboid family intramembrane serine protease [T4SS secreted effectors (VF0695) - Effector delivery system (VFC0086)] [Brucella ovis ATCC 25840]	Effector_delivery_system	WP_002964379.1	VIRULENCE	NA
10RB9210	NZ_WJXR01000001.1	bspA	vfdb_brucella_setB	328329	328904	-	100	99.13	VFG051149 (bspA) type IV secretion system effector DUF2062 domain-containing protein [T4SS secreted effectors (VF0695) - Effector delivery system (VFC0086)] [Brucella melitensis bv. 1 str. 16M]	Effector_delivery_system	WP_002966733.1	VIRULENCE	NA
10RB9210	NZ_WJXR01000001.1	bspB	vfdb_brucella_setB	299717	300280	-	100	98.23	VFG051155 (bspB) type IV secretion system effector BspB [T4SS secreted effectors (VF0695) - Effector delivery system (VFC0086)] [Brucella canis ATCC 23365]	Effector_delivery_system	WP_004688183.1	VIRULENCE	NA
10RB9210	NZ_WJXR01000001.1	bspC	vfdb_brucella_setB	186264	186677	+	100	98.07	VFG051164 (bspC) type IV secretion system effector BspC [T4SS secreted effectors (VF0695) - Effector delivery system (VFC0086)] [Brucella canis ATCC 23365]	Effector_delivery_system	WP_002963960.1	VIRULENCE	NA
10RB9210	NZ_WJXR01000019.1	bspE	vfdb_brucella_setB	26435	27229	+	100	98.11	VFG051176 (bspE) type IV secretion system effector BspE [T4SS secreted effectors (VF0695) - Effector delivery system (VFC0086)] [Brucella melitensis bv. 1 str. 16M]	Effector_delivery_system	WP_002964749.1	VIRULENCE	NA
10RB9210	NZ_WJXR01000011.1	bspF	vfdb_brucella_setB	82208	83494	+	100	97.98	VFG051180 (bspF) type IV secretion system effector GNAT family N-acetyltransferase [T4SS secreted effectors (VF0695) - Effector delivery system (VFC0086)] [Brucella abortus S19]	Effector_delivery_system	WP_002967001.1	VIRULENCE	NA
10RB9210	NZ_WJXR01000005.1	bspJ	vfdb_brucella_setB	601658	602189	+	100	98.31	VFG051189 (bspJ) type IV secretion system effector BspJ [T4SS secreted effectors (VF0695) - Effector delivery system (VFC0086)] [Brucella abortus S19]	Effector_delivery_system	WP_002970489.1	VIRULENCE	NA
10RB9210	NZ_WJXR01000018.1	bspL	vfdb_brucella_setB	78208	78717	-	100	98.43	VFG051204 (bspL) type IV secretion system effector BspL [T4SS secreted effectors (VF0695) - Effector delivery system (VFC0086)] [Brucella suis 1330]	Effector_delivery_system	WP_002967827.1	VIRULENCE	NA
10RB9210	NZ_WJXR01000015.1	btaE	vfdb_brucella_setB	47410	49948	+	63.44	95.08	VFG051134 (btaE) Trimeric autotransporter adhesin YadA-like family protein [BtaE (VF1342) - Adherence (VFC0001)] [Brucella melitensis biovar Abortus 2308]	Adherence	WP_002969669.1	VIRULENCE	NA
10RB9210	NZ_WJXR01000014.1	btaF	vfdb_brucella_setB	69707	70520	-	72.36	91.04	VFG051139 (btaF) Trimeric autotransporter adhesin YadA-like family protein [BtaF (VF1343) - Adherence (VFC0001)] [Brucella canis ATCC 23365]	Adherence	WP_006132921.1	VIRULENCE	NA
10RB9210	NZ_WJXR01000014.1	btaF	vfdb_brucella_setB	68893	69722	-	73.78	91.93	VFG051139 (btaF) Trimeric autotransporter adhesin YadA-like family protein [BtaF (VF1343) - Adherence (VFC0001)] [Brucella canis ATCC 23365]	Adherence	WP_006132921.1	VIRULENCE	NA
10RB9210	NZ_WJXR01000006.1	bvrR	vfdb_brucella_setB	69709	70428	+	100	99.03	VFG011627 (bvrR) response regulator transcription factor [BvrR-BvrS (VF0368) - Regulation (VFC0301)] [Brucella melitensis biovar Abortus 2308]	Regulation	WP_002965156	VIRULENCE	NA
10RB9210	NZ_WJXR01000006.1	bvrS	vfdb_brucella_setB	70539	72344	+	100	98.45	VFG019340 (bvrS) stimulus-sensing domain-containing protein [BvrR-BvrS (VF0368) - Regulation (VFC0301)] [Brucella melitensis ATCC 23457]	Regulation	WP_004684547	VIRULENCE	NA
10RB9210	NZ_WJXR01000015.1	cgs	vfdb_brucella_setB	83902	92505	+	100	98.37	VFG019244 (cgs) cyclic beta 1-2 glucan synthetase [CG (VF0366) - Immune modulation (VFC0258)] [Brucella suis ATCC 23445]	Immune_modulation	WP_006071951	VIRULENCE	NA
10RB9210	NZ_WJXR01000005.1	dhbA	vfdb_brucella_setB	709491	710267	+	100	98.71	VFG011619 (dhbA) 23-dihydro-23-dihydroxybenzoate dehydrogenase [Brucebactin (VF0692) - Nutritional/Metabolic factor (VFC0272)] [Brucella suis 1330]	Nutritional/Metabolic_factor	WP_004688790	VIRULENCE	NA
10RB9210	NZ_WJXR01000005.1	dhbB	vfdb_brucella_setB	708619	709491	+	100	98.05	VFG011615 (dhbB) isochorismatase [Brucebactin (VF0692) - Nutritional/Metabolic factor (VFC0272)] [Brucella ovis ATCC 25840]	Nutritional/Metabolic_factor	WP_002967157	VIRULENCE	NA
10RB9210	NZ_WJXR01000005.1	dhbC	vfdb_brucella_setB	705666	706841	+	100	97.53	VFG011601 (dhbC) isochorismate synthase MenF [Brucebactin (VF0692) - Nutritional/Metabolic factor (VFC0272)] [Brucella melitensis bv. 1 str. 16M]	Nutritional/Metabolic_factor	WP_004681148	VIRULENCE	NA
10RB9210	NZ_WJXR01000005.1	dhbE	vfdb_brucella_setB	706948	708567	+	100	98.64	VFG019335 (dhbE) (23-dihydroxybenzoyl)adenylate synthase [Brucebactin (VF0692) - Nutritional/Metabolic factor (VFC0272)] [Brucella melitensis ATCC 23457]	Nutritional/Metabolic_factor	WP_004686826	VIRULENCE	NA
10RB9210	NZ_WJXR01000005.1	entD	vfdb_brucella_setB	710242	710982	+	100	97.98	VFG011624 (entD) 4'-phosphopantetheinyl transferase [Brucebactin (VF0692) - Nutritional/Metabolic factor (VFC0272)] [Brucella suis 1330]	Nutritional/Metabolic_factor	WP_002967156	VIRULENCE	NA
10RB9210	NZ_WJXR01000010.1	fabZ	vfdb_brucella_setB	69361	69834	+	100	98.94	VFG011402 (fabZ) (3R)-hydroxymyristoyl ACP dehydratase [LPS (VF0367) - Immune modulation (VFC0258)] [Brucella suis 1330]	Immune_modulation	WP_004688426	VIRULENCE	NA
10RB9210	NZ_WJXR01000001.1	htrB	vfdb_brucella_setB	166466	167392	+	100	98.6	VFG011420 (htrB) lipid A biosynthesis lauroyl acyltransferase [LPS (VF0367) - Immune modulation (VFC0258)] [Brucella melitensis biovar Abortus 2308]	Immune_modulation	WP_002963981	VIRULENCE	NA
10RB9210	NZ_WJXR01000010.1	kdsA	vfdb_brucella_setB	89609	90440	+	99.76	98.56	VFG011414 (kdsA) 2-dehydro-3-deoxyphosphooctonate aldolase [LPS (VF0367) - Immune modulation (VFC0258)] [Brucella melitensis bv. 1 str. 16M]	Immune_modulation	WP_002964262	VIRULENCE	NA
10RB9210	NZ_WJXR01000015.1	kdsB	vfdb_brucella_setB	9727	10482	-	100	98.81	VFG011424 (kdsB) 3-deoxy-manno-octulosonate cytidylyltransferase [LPS (VF0367) - Immune modulation (VFC0258)] [Brucella melitensis bv. 1 str. 16M]	Immune_modulation	WP_002971781	VIRULENCE	NA
10RB9210	NZ_WJXR01000001.1	lpsA	vfdb_brucella_setB	370461	372572	+	100	98.11	VFG011506 (lpsA) glycosyltransferase [LPS (VF0367) - Immune modulation (VFC0258)] [Brucella melitensis biovar Abortus 2308]	Immune_modulation	WP_002966727	VIRULENCE	NA
10RB9210	NZ_WJXR01000018.1	lpsB	vfdb_brucella_setB	89464	90528	+	100	97.84	VFG011511 (lpsB/lpcC) Lipopolysaccharide core biosynthesis mannosyltransferase LpcC [LPS (VF0367) - Immune modulation (VFC0258)] [Brucella melitensis biovar Abortus 2308]	Immune_modulation	WP_002964609	VIRULENCE	NA
10RB9210	NZ_WJXR01000010.1	lpxA	vfdb_brucella_setB	69843	70679	+	100	97.97	VFG011404 (lpxA) UDP-N-acetylglucosamine acyltransferase [LPS (VF0367) - Immune modulation (VFC0258)] [Brucella melitensis bv. 1 str. 16M]	Immune_modulation	WP_002964279	VIRULENCE	NA
10RB9210	NZ_WJXR01000010.1	lpxB	vfdb_brucella_setB	71559	72746	+	100	97.9	VFG011412 (lpxB) lipid-A-disaccharide synthase [LPS (VF0367) - Immune modulation (VFC0258)] [Brucella suis 1330]	Immune_modulation	WP_002964277	VIRULENCE	NA
10RB9210	NZ_WJXR01000009.1	lpxC	vfdb_brucella_setB	84930	85790	-	100	98.26	VFG011390 (lpxC) UDP-3-O-[3-hydroxymyristoyl] N-acetylglucosamine deacetylase [LPS (VF0367) - Immune modulation (VFC0258)] [Brucella melitensis biovar Abortus 2308]	Immune_modulation	WP_002964532	VIRULENCE	NA
10RB9210	NZ_WJXR01000010.1	lpxD	vfdb_brucella_setB	68313	69368	+	100	98.48	VFG011395 (lpxD) UDP-3-O-[3-hydroxymyristoyl] glucosamine N-acyltransferase [LPS (VF0367) - Immune modulation (VFC0258)] [Brucella melitensis biovar Abortus 2308]	Immune_modulation	WP_002964281	VIRULENCE	NA
10RB9210	NZ_WJXR01000001.1	lpxE	vfdb_brucella_setB	264898	265665	-	100	97.27	VFG011442 (lpxE) phosphatidylglycerophosphatase B [LPS (VF0367) - Immune modulation (VFC0258)] [Brucella suis 1330]	Immune_modulation	WP_004689599	VIRULENCE	NA
10RB9210	NZ_WJXR01000004.1	lpxK	vfdb_brucella_setB	103880	104905	-	100	98.34	VFG011533 (lpxK) tetraacyldisaccharide 4'-kinase [LPS (VF0367) - Immune modulation (VFC0258)] [Brucella melitensis bv. 1 str. 16M]	Immune_modulation	WP_002966366	VIRULENCE	NA
10RB9210	NZ_WJXR01000015.1	pgm	vfdb_brucella_setB	32653	34284	-	100	98.1	VFG011451 (pgm) phosphoglucomutase [LPS (VF0367) - Immune modulation (VFC0258)] [Brucella suis 1330]	Immune_modulation	WP_002967073	VIRULENCE	NA
10RB9210	NZ_WJXR01000024.1	ricA	vfdb_brucella_setB	5575	6102	-	100	98.48	VFG045340 (ricA) type IV secretion system effector RicA Rab2 interacting conserved protein A [T4SS secreted effectors (VF0695) - Effector delivery system (VFC0086)] [Brucella melitensis bv. 1 str. 16M]	Effector_delivery_system	WP_002964382	VIRULENCE	NA
10RB9210	NZ_WJXR01000005.1	ugpB	vfdb_brucella_setB	171836	173137	+	100	98.69	VFG043534 (ugpB) sn-glycerol-3-phosphate ABC transporter substrate-binding protein UgpB [SP41 (VF0694) - Adherence (VFC0001)] [Brucella melitensis bv. 1 str. 16M]	Adherence	WP_004681934	VIRULENCE	NA
10RB9210	NZ_WJXR01000001.1	vceC	vfdb_brucella_setB	67200	68441	-	98.81	96.02	VFG051214 (vceC) type IV secretion system effector VceC [T4SS secreted effectors (VF0695) - Effector delivery system (VFC0086)] [Brucella abortus S19]	Effector_delivery_system	WP_002966824.1	VIRULENCE	NA
10RB9210	NZ_WJXR01000005.1	vibH	vfdb_brucella_setB	704185	705525	-	100	98.14	VFG011599 (vibH/entF) condensation domain-containing protein [Brucebactin (VF0692) - Nutritional/Metabolic factor (VFC0272)] [Brucella suis 1330]	Nutritional/Metabolic_factor	WP_002966562	VIRULENCE	NA
10RB9210	NZ_WJXR01000005.1	virB1	vfdb_brucella_setB	653263	653979	+	100	98.05	VFG011545 (virB1) type IV secretion system attachment mediating protein VirB1 Homolog [VirB type IV secretion system (VF0365) - Effector delivery system (VFC0086)] [Brucella suis 1330]	Effector_delivery_system	WP_004687568	VIRULENCE	NA
10RB9210	NZ_WJXR01000005.1	virB10	vfdb_brucella_setB	661456	662586	+	98.95	95.36	VFG011590 (virB10) type IV secretion system channel protein VirB10 [VirB type IV secretion system (VF0365) - Effector delivery system (VFC0086)] [Brucella ovis ATCC 25840]	Effector_delivery_system	WP_006014994	VIRULENCE	NA
10RB9210	NZ_WJXR01000005.1	virB11	vfdb_brucella_setB	662570	663655	+	100	98.53	VFG002218 (virB11) type IV secretion system protein ATPase VirB11 [VirB type IV secretion system (VF0365) - Effector delivery system (VFC0086)] [Brucella melitensis bv. 1 str. 16M]	Effector_delivery_system	WP_005972055	VIRULENCE	NA
10RB9210	NZ_WJXR01000005.1	virB12	vfdb_brucella_setB	663801	664318	+	99.81	98.46	VFG041369 (virB12) type IV secretion system protein VirB12 [VirB type IV secretion system (VF0365) - Effector delivery system (VFC0086)] [Brucella melitensis bv. 1 str. 16M]	Effector_delivery_system	WP_004681215	VIRULENCE	NA
10RB9210	NZ_WJXR01000005.1	virB2	vfdb_brucella_setB	654416	654723	+	96.86	92.21	VFG011548 (virB2) type IV secretion system protein VirB2 [VirB type IV secretion system (VF0365) - Effector delivery system (VFC0086)] [Brucella melitensis biovar Abortus 2308]	Effector_delivery_system	WP_002967165	VIRULENCE	NA
10RB9210	NZ_WJXR01000005.1	virB3	vfdb_brucella_setB	654743	655093	+	100	99.14	VFG011555 (virB3) type IV secretion system protein VirB3 [VirB type IV secretion system (VF0365) - Effector delivery system (VFC0086)] [Brucella suis 1330]	Effector_delivery_system	WP_002966512	VIRULENCE	NA
10RB9210	NZ_WJXR01000005.1	virB4	vfdb_brucella_setB	655093	657588	+	100	98.08	VFG011560 (virB4) type IV secretion system protein ATPase VirB4 [VirB type IV secretion system (VF0365) - Effector delivery system (VFC0086)] [Brucella suis 1330]	Effector_delivery_system	WP_004688809	VIRULENCE	NA
10RB9210	NZ_WJXR01000005.1	virB5	vfdb_brucella_setB	657593	658309	+	100	95.4	VFG002212 (virB5) type IV secretion system protein VirB5 [VirB type IV secretion system (VF0365) - Effector delivery system (VFC0086)] [Brucella melitensis bv. 1 str. 16M]	Effector_delivery_system	WP_002966514	VIRULENCE	NA
10RB9210	NZ_WJXR01000005.1	virB6	vfdb_brucella_setB	658491	659534	+	100	95.88	VFG011570 (virB6) type IV secretion system channel protein VirB6 [VirB type IV secretion system (VF0365) - Effector delivery system (VFC0086)] [Brucella suis 1330]	Effector_delivery_system	WP_002969266	VIRULENCE	NA
10RB9210	NZ_WJXR01000005.1	virB7	vfdb_brucella_setB	659698	659871	+	100	98.28	VFG002214 (virB7) type IV secretion system protein VirB7 [VirB type IV secretion system (VF0365) - Effector delivery system (VFC0086)] [Brucella melitensis bv. 1 str. 16M]	Effector_delivery_system	WP_002966516	VIRULENCE	NA
10RB9210	NZ_WJXR01000005.1	virB8	vfdb_brucella_setB	659874	660593	+	100	95	VFG002215 (virB8) type IV secretion system protein VirB8 [VirB type IV secretion system (VF0365) - Effector delivery system (VFC0086)] [Brucella melitensis bv. 1 str. 16M]	Effector_delivery_system	WP_002966517	VIRULENCE	NA
10RB9210	NZ_WJXR01000005.1	virB9	vfdb_brucella_setB	660590	661459	+	100	95.4	VFG011582 (virB9) type IV secretion system channel protein VirB9 [VirB type IV secretion system (VF0365) - Effector delivery system (VFC0086)] [Brucella melitensis biovar Abortus 2308]	Effector_delivery_system	WP_002966518	VIRULENCE	NA
10RB9210	NZ_WJXR01000004.1	waaA	vfdb_brucella_setB	104908	106248	-	100	98.58	VFG019242 (waaA/kdtA) lipid IV(A) 3-deoxy-D-manno-octulosonic acid transferase [LPS (VF0367) - Immune modulation (VFC0258)] [Brucella suis ATCC 23445]	Immune_modulation	WP_002966367	VIRULENCE	NA
10RB9210	NZ_WJXR01000012.1	wbpL	vfdb_brucella_setB	1588	2595	+	100	97.82	VFG011519 (wbpL) undecaprenyl-phosphate alpha-N-acetylglucosaminyltransferase [LPS (VF0367) - Immune modulation (VFC0258)] [Brucella melitensis bv. 1 str. 16M]	Immune_modulation	WP_002963669	VIRULENCE	NA
10RB9210	NZ_WJXR01000005.1	manCcore	vfdb_brucella_setB	358199	359614	+	100	97.88	VFG011528 (manCcore) mannose-1-phosphate guanylyltransferase/mannose-6-phosphate isomerase [LPS (VF0367) - Immune modulation (VFC0258)] [Brucella melitensis bv. 1 str. 16M]	Immune_modulation	WP_004681680	VIRULENCE	NA
10RB9213	NZ_WJXQ01000005.1	manBcore	vfdb_brucella_setB	80166	81599	-	100	97.63	VFG019236 (manBcore) phosphomannomutase [LPS (VF0367) - Immune modulation (VFC0258)] [Brucella suis ATCC 23445]	Immune_modulation	WP_004687427	VIRULENCE	NA
10RB9213	NZ_WJXQ01000011.1	acpXL	vfdb_brucella_setB	43532	43813	+	100	100	VFG011429 (acpXL) acyl carrier protein [LPS (VF0367) - Immune modulation (VFC0258)] [Brucella melitensis bv. 1 str. 16M]	Immune_modulation	WP_002963985	VIRULENCE	NA
10RB9213	NZ_WJXQ01000025.1	acpXL	vfdb_brucella_setB	19300	19536	-	100	100	VFG011430 (acpXL) acyl carrier protein [LPS (VF0367) - Immune modulation (VFC0258)] [Brucella melitensis bv. 1 str. 16M]	Immune_modulation	WP_002963616	VIRULENCE	NA
10RB9213	NZ_WJXQ01000007.1	BABS19	vfdb_brucella_setB	65655	67640	+	100	98.34	VFG044306 (BABS19_RS15905) TonB-dependent receptor [Direct heme uptake system (VF0693) - Nutritional/Metabolic factor (VFC0272)] [Brucella abortus S19]	Nutritional/Metabolic_factor	WP_002966591	VIRULENCE	NA
10RB9213	NZ_WJXQ01000010.1	bepC	amrfinder	70	1437	-	100	99.56	multidrug efflux RND transporter outer membrane subunit BepC	NA	AAN29871.1	AMR	EFFLUX
10RB9213	NZ_WJXQ01000003.1	bepD	amrfinder	249297	250487	+	100	99.24	multidrug efflux RND transporter periplasmic adaptor subunit BepD	NA	AAN29240.1	AMR	EFFLUX
10RB9213	NZ_WJXQ01000003.1	bepE	amrfinder	250487	253639	+	100	99.9	multidrug efflux RND transporter permease subunit BepE	NA	AAN29241.1	AMR	EFFLUX
10RB9213	NZ_WJXQ01000005.1	bepF	amrfinder	67396	68628	-	100	98.78	multidrug efflux RND transporter periplasmic adaptor subunit BepF	NA	AAN33535.1	AMR	EFFLUX
10RB9213	NZ_WJXQ01000005.1	bepG	amrfinder	64174	67389	-	99.81	99.25	multidrug efflux RND transporter permease subunit BepG	NA	AAN33534.1	AMR	EFFLUX
10RB9213	NZ_WJXQ01000025.1	bmaA	vfdb_brucella_setB	61439	63045	-	50.53	90.38	VFG051123 (bmaA) autotransporter outer membrane beta-barrel domain-containing protein [BmaA (VF1339) - Adherence (VFC0001)] [Brucella suis 1330]	Adherence	WP_032449063.1	VIRULENCE	NA
10RB9213	NZ_WJXQ01000025.1	bmaA	vfdb_brucella_setB	57764	59377	-	50.75	87.87	VFG051123 (bmaA) autotransporter outer membrane beta-barrel domain-containing protein [BmaA (VF1339) - Adherence (VFC0001)] [Brucella suis 1330]	Adherence	WP_032449063.1	VIRULENCE	NA
10RB9213	NZ_WJXQ01000007.1	bmaC	vfdb_brucella_setB	123617	133873	-	99.94	98.31	VFG051131 (bmaC) autotransporter outer membrane beta-barrel domain-containing protein [BmaC (VF1341) - Adherence (VFC0001)] [Brucella suis 1330]	Adherence	WP_006191504.1	VIRULENCE	NA
10RB9213	NZ_WJXQ01000002.1	BPE005	vfdb_brucella_setB	144814	145275	-	100	98.92	VFG051235 (BPE005) type IV secretion system effector cyclic nucleotide-binding domain-containing protein [T4SS secreted effectors (VF0695) - Effector delivery system (VFC0086)] [Brucella melitensis bv. 1 str. 16M]	Effector_delivery_system	WP_002965067.1	VIRULENCE	NA
10RB9213	NZ_WJXQ01000009.1	BPE043	vfdb_brucella_setB	73	4821	-	100	97.75	VFG051241 (BPE043) type IV secretion system effector [T4SS secreted effectors (VF0695) - Effector delivery system (VFC0086)] [Brucella canis ATCC 23365]	Effector_delivery_system	WP_004690831.1	VIRULENCE	NA
10RB9213	NZ_WJXQ01000012.1	BPE123	vfdb_brucella_setB	51449	51910	+	100	98.05	VFG051248 (BPE123) type IV secretion system effector [T4SS secreted effectors (VF0695) - Effector delivery system (VFC0086)] [Brucella abortus S19]	Effector_delivery_system	WP_002966455.1	VIRULENCE	NA
10RB9213	NZ_WJXQ01000006.1	BPE275	vfdb_brucella_setB	177460	178188	+	100	98.08	VFG051263 (BPE275) type IV secretion system effector rhomboid family intramembrane serine protease [T4SS secreted effectors (VF0695) - Effector delivery system (VFC0086)] [Brucella ovis ATCC 25840]	Effector_delivery_system	WP_002964379.1	VIRULENCE	NA
10RB9213	NZ_WJXQ01000015.1	bspA	vfdb_brucella_setB	123401	123976	+	100	98.96	VFG051149 (bspA) type IV secretion system effector DUF2062 domain-containing protein [T4SS secreted effectors (VF0695) - Effector delivery system (VFC0086)] [Brucella melitensis bv. 1 str. 16M]	Effector_delivery_system	WP_002966733.1	VIRULENCE	NA
10RB9213	NZ_WJXQ01000015.1	bspB	vfdb_brucella_setB	152020	152583	+	100	98.58	VFG051155 (bspB) type IV secretion system effector BspB [T4SS secreted effectors (VF0695) - Effector delivery system (VFC0086)] [Brucella canis ATCC 23365]	Effector_delivery_system	WP_004688183.1	VIRULENCE	NA
10RB9213	NZ_WJXQ01000011.1	bspC	vfdb_brucella_setB	66582	66995	+	100	99.28	VFG051164 (bspC) type IV secretion system effector BspC [T4SS secreted effectors (VF0695) - Effector delivery system (VFC0086)] [Brucella canis ATCC 23365]	Effector_delivery_system	WP_002963960.1	VIRULENCE	NA
10RB9213	NZ_WJXQ01000014.1	bspE	vfdb_brucella_setB	11902	12696	+	100	98.62	VFG051176 (bspE) type IV secretion system effector BspE [T4SS secreted effectors (VF0695) - Effector delivery system (VFC0086)] [Brucella melitensis bv. 1 str. 16M]	Effector_delivery_system	WP_002964749.1	VIRULENCE	NA
10RB9213	NZ_WJXQ01000002.1	bspF	vfdb_brucella_setB	82249	83535	+	100	97.9	VFG051180 (bspF) type IV secretion system effector GNAT family N-acetyltransferase [T4SS secreted effectors (VF0695) - Effector delivery system (VFC0086)] [Brucella abortus S19]	Effector_delivery_system	WP_002967001.1	VIRULENCE	NA
10RB9213	NZ_WJXQ01000012.1	bspJ	vfdb_brucella_setB	54524	55055	+	100	98.12	VFG051189 (bspJ) type IV secretion system effector BspJ [T4SS secreted effectors (VF0695) - Effector delivery system (VFC0086)] [Brucella abortus S19]	Effector_delivery_system	WP_002970489.1	VIRULENCE	NA
10RB9213	NZ_WJXQ01000004.1	bspL	vfdb_brucella_setB	53018	53527	+	100	98.23	VFG051204 (bspL) type IV secretion system effector BspL [T4SS secreted effectors (VF0695) - Effector delivery system (VFC0086)] [Brucella suis 1330]	Effector_delivery_system	WP_002967827.1	VIRULENCE	NA
10RB9213	NZ_WJXQ01000003.1	btaE	vfdb_brucella_setB	16659	19196	+	63.42	95.39	VFG051134 (btaE) Trimeric autotransporter adhesin YadA-like family protein [BtaE (VF1342) - Adherence (VFC0001)] [Brucella melitensis biovar Abortus 2308]	Adherence	WP_002969669.1	VIRULENCE	NA
10RB9213	NZ_WJXQ01000026.1	btaF	vfdb_brucella_setB	53513	54133	+	55.2	95.17	VFG051139 (btaF) Trimeric autotransporter adhesin YadA-like family protein [BtaF (VF1343) - Adherence (VFC0001)] [Brucella canis ATCC 23365]	Adherence	WP_006132921.1	VIRULENCE	NA
10RB9213	NZ_WJXQ01000014.1	btaF	vfdb_brucella_setB	171552	172381	-	73.78	90.48	VFG051139 (btaF) Trimeric autotransporter adhesin YadA-like family protein [BtaF (VF1343) - Adherence (VFC0001)] [Brucella canis ATCC 23365]	Adherence	WP_006132921.1	VIRULENCE	NA
10RB9213	NZ_WJXQ01000002.1	bvrR	vfdb_brucella_setB	218955	219674	+	100	98.61	VFG011627 (bvrR) response regulator transcription factor [BvrR-BvrS (VF0368) - Regulation (VFC0301)] [Brucella melitensis biovar Abortus 2308]	Regulation	WP_002965156	VIRULENCE	NA
10RB9213	NZ_WJXQ01000002.1	bvrS	vfdb_brucella_setB	219784	221589	+	100	97.73	VFG019340 (bvrS) stimulus-sensing domain-containing protein [BvrR-BvrS (VF0368) - Regulation (VFC0301)] [Brucella melitensis ATCC 23457]	Regulation	WP_004684547	VIRULENCE	NA
10RB9213	NZ_WJXQ01000003.1	cgs	vfdb_brucella_setB	52367	60970	+	100	98.2	VFG019244 (cgs) cyclic beta 1-2 glucan synthetase [CG (VF0366) - Immune modulation (VFC0258)] [Brucella suis ATCC 23445]	Immune_modulation	WP_006071951	VIRULENCE	NA
10RB9213	NZ_WJXQ01000007.1	dhbA	vfdb_brucella_setB	41423	42199	+	100	98.2	VFG011620 (dhbA) 23-dihydro-23-dihydroxybenzoate dehydrogenase [Brucebactin (VF0692) - Nutritional/Metabolic factor (VFC0272)] [Brucella ovis ATCC 25840]	Nutritional/Metabolic_factor	WP_004688790	VIRULENCE	NA
10RB9213	NZ_WJXQ01000007.1	dhbB	vfdb_brucella_setB	40551	41423	+	100	98.86	VFG011615 (dhbB) isochorismatase [Brucebactin (VF0692) - Nutritional/Metabolic factor (VFC0272)] [Brucella ovis ATCC 25840]	Nutritional/Metabolic_factor	WP_002967157	VIRULENCE	NA
10RB9213	NZ_WJXQ01000007.1	dhbC	vfdb_brucella_setB	37598	38773	+	100	98.72	VFG011601 (dhbC) isochorismate synthase MenF [Brucebactin (VF0692) - Nutritional/Metabolic factor (VFC0272)] [Brucella melitensis bv. 1 str. 16M]	Nutritional/Metabolic_factor	WP_004681148	VIRULENCE	NA
10RB9213	NZ_WJXQ01000007.1	dhbE	vfdb_brucella_setB	38880	40499	+	100	98.52	VFG019335 (dhbE) (23-dihydroxybenzoyl)adenylate synthase [Brucebactin (VF0692) - Nutritional/Metabolic factor (VFC0272)] [Brucella melitensis ATCC 23457]	Nutritional/Metabolic_factor	WP_004686826	VIRULENCE	NA
10RB9213	NZ_WJXQ01000007.1	entD	vfdb_brucella_setB	42174	42914	+	100	98.78	VFG011624 (entD) 4'-phosphopantetheinyl transferase [Brucebactin (VF0692) - Nutritional/Metabolic factor (VFC0272)] [Brucella suis 1330]	Nutritional/Metabolic_factor	WP_002967156	VIRULENCE	NA
10RB9213	NZ_WJXQ01000010.1	fabZ	vfdb_brucella_setB	30402	30875	-	100	99.58	VFG011402 (fabZ) (3R)-hydroxymyristoyl ACP dehydratase [LPS (VF0367) - Immune modulation (VFC0258)] [Brucella suis 1330]	Immune_modulation	WP_004688426	VIRULENCE	NA
10RB9213	NZ_WJXQ01000011.1	htrB	vfdb_brucella_setB	47545	48471	+	100	98.81	VFG011420 (htrB) lipid A biosynthesis lauroyl acyltransferase [LPS (VF0367) - Immune modulation (VFC0258)] [Brucella melitensis biovar Abortus 2308]	Immune_modulation	WP_002963981	VIRULENCE	NA
10RB9213	NZ_WJXQ01000010.1	kdsA	vfdb_brucella_setB	9755	10586	-	99.76	98.32	VFG011414 (kdsA) 2-dehydro-3-deoxyphosphooctonate aldolase [LPS (VF0367) - Immune modulation (VFC0258)] [Brucella melitensis bv. 1 str. 16M]	Immune_modulation	WP_002964262	VIRULENCE	NA
10RB9213	NZ_WJXQ01000002.1	kdsB	vfdb_brucella_setB	356342	357097	-	100	97.88	VFG011428 (kdsB) 3-deoxy-manno-octulosonate cytidylyltransferase [LPS (VF0367) - Immune modulation (VFC0258)] [Brucella ovis ATCC 25840]	Immune_modulation	WP_005977566	VIRULENCE	NA
10RB9213	NZ_WJXQ01000015.1	lpsA	vfdb_brucella_setB	80100	82211	-	100	97.54	VFG011506 (lpsA) glycosyltransferase [LPS (VF0367) - Immune modulation (VFC0258)] [Brucella melitensis biovar Abortus 2308]	Immune_modulation	WP_002966727	VIRULENCE	NA
10RB9213	NZ_WJXQ01000004.1	lpsB	vfdb_brucella_setB	41206	42270	-	100	97.56	VFG011511 (lpsB/lpcC) Lipopolysaccharide core biosynthesis mannosyltransferase LpcC [LPS (VF0367) - Immune modulation (VFC0258)] [Brucella melitensis biovar Abortus 2308]	Immune_modulation	WP_002964609	VIRULENCE	NA
10RB9213	NZ_WJXQ01000010.1	lpxA	vfdb_brucella_setB	29557	30393	-	100	99.16	VFG011404 (lpxA) UDP-N-acetylglucosamine acyltransferase [LPS (VF0367) - Immune modulation (VFC0258)] [Brucella melitensis bv. 1 str. 16M]	Immune_modulation	WP_002964279	VIRULENCE	NA
10RB9213	NZ_WJXQ01000010.1	lpxB	vfdb_brucella_setB	27490	28677	-	100	97.64	VFG011412 (lpxB) lipid-A-disaccharide synthase [LPS (VF0367) - Immune modulation (VFC0258)] [Brucella suis 1330]	Immune_modulation	WP_002964277	VIRULENCE	NA
10RB9213	NZ_WJXQ01000006.1	lpxC	vfdb_brucella_setB	19836	20696	+	100	98.14	VFG011390 (lpxC) UDP-3-O-[3-hydroxymyristoyl] N-acetylglucosamine deacetylase [LPS (VF0367) - Immune modulation (VFC0258)] [Brucella melitensis biovar Abortus 2308]	Immune_modulation	WP_002964532	VIRULENCE	NA
10RB9213	NZ_WJXQ01000010.1	lpxD	vfdb_brucella_setB	30868	31923	-	100	98.2	VFG011395 (lpxD) UDP-3-O-[3-hydroxymyristoyl] glucosamine N-acyltransferase [LPS (VF0367) - Immune modulation (VFC0258)] [Brucella melitensis biovar Abortus 2308]	Immune_modulation	WP_002964281	VIRULENCE	NA
10RB9213	NZ_WJXQ01000018.1	lpxE	vfdb_brucella_setB	121227	121994	+	100	97.66	VFG011442 (lpxE) phosphatidylglycerophosphatase B [LPS (VF0367) - Immune modulation (VFC0258)] [Brucella suis 1330]	Immune_modulation	WP_004689599	VIRULENCE	NA
10RB9213	NZ_WJXQ01000019.1	lpxK	vfdb_brucella_setB	35016	36041	+	100	98.25	VFG011533 (lpxK) tetraacyldisaccharide 4'-kinase [LPS (VF0367) - Immune modulation (VFC0258)] [Brucella melitensis bv. 1 str. 16M]	Immune_modulation	WP_002966366	VIRULENCE	NA
10RB9213	NZ_WJXQ01000003.1	pgm	vfdb_brucella_setB	1911	3542	-	100	97.98	VFG011451 (pgm) phosphoglucomutase [LPS (VF0367) - Immune modulation (VFC0258)] [Brucella suis 1330]	Immune_modulation	WP_002967073	VIRULENCE	NA
10RB9213	NZ_WJXQ01000006.1	ricA	vfdb_brucella_setB	174992	175517	+	99.62	97.34	VFG045340 (ricA) type IV secretion system effector RicA Rab2 interacting conserved protein A [T4SS secreted effectors (VF0695) - Effector delivery system (VFC0086)] [Brucella melitensis bv. 1 str. 16M]	Effector_delivery_system	WP_002964382	VIRULENCE	NA
10RB9213	NZ_WJXQ01000005.1	ugpB	vfdb_brucella_setB	245504	246805	-	100	98.92	VFG043534 (ugpB) sn-glycerol-3-phosphate ABC transporter substrate-binding protein UgpB [SP41 (VF0694) - Adherence (VFC0001)] [Brucella melitensis bv. 1 str. 16M]	Adherence	WP_004681934	VIRULENCE	NA
10RB9213	NZ_WJXQ01000022.1	vceA	vfdb_brucella_setB	2325	2642	-	100	96.86	VFG041431 (vceA) Type IV secretion system effector VceA [T4SS secreted effectors (VF0695) - Effector delivery system (VFC0086)] [Brucella melitensis bv. 1 str. 16M]	Effector_delivery_system	WP_002964730	VIRULENCE	NA
10RB9213	NZ_WJXQ01000009.1	vceC	vfdb_brucella_setB	13858	15102	-	99.05	96.5	VFG051214 (vceC) type IV secretion system effector VceC [T4SS secreted effectors (VF0695) - Effector delivery system (VFC0086)] [Brucella abortus S19]	Effector_delivery_system	WP_002966824.1	VIRULENCE	NA
10RB9213	NZ_WJXQ01000007.1	vibH	vfdb_brucella_setB	36117	37457	-	100	98.43	VFG011599 (vibH/entF) condensation domain-containing protein [Brucebactin (VF0692) - Nutritional/Metabolic factor (VFC0272)] [Brucella suis 1330]	Nutritional/Metabolic_factor	WP_002966562	VIRULENCE	NA
10RB9213	NZ_WJXQ01000012.1	virB1	vfdb_brucella_setB	106153	106869	+	100	98.05	VFG011545 (virB1) type IV secretion system attachment mediating protein VirB1 Homolog [VirB type IV secretion system (VF0365) - Effector delivery system (VFC0086)] [Brucella suis 1330]	Effector_delivery_system	WP_004687568	VIRULENCE	NA
10RB9213	NZ_WJXQ01000012.1	virB10	vfdb_brucella_setB	114350	115549	+	100	96	VFG019264 (virB10) type IV secretion system channel protein VirB10 [VirB type IV secretion system (VF0365) - Effector delivery system (VFC0086)] [Brucella suis ATCC 23445]	Effector_delivery_system	WP_006073205	VIRULENCE	NA
10RB9213	NZ_WJXQ01000012.1	virB11	vfdb_brucella_setB	115533	116618	+	100	99.54	VFG011595 (virB11) type IV secretion system protein ATPase VirB11 [VirB type IV secretion system (VF0365) - Effector delivery system (VFC0086)] [Brucella ovis ATCC 25840]	Effector_delivery_system	WP_002966520	VIRULENCE	NA
10RB9213	NZ_WJXQ01000012.1	virB12	vfdb_brucella_setB	116764	117282	+	100	98.46	VFG041369 (virB12) type IV secretion system protein VirB12 [VirB type IV secretion system (VF0365) - Effector delivery system (VFC0086)] [Brucella melitensis bv. 1 str. 16M]	Effector_delivery_system	WP_004681215	VIRULENCE	NA
10RB9213	NZ_WJXQ01000012.1	virB2	vfdb_brucella_setB	107305	107622	+	100	98.43	VFG011548 (virB2) type IV secretion system protein VirB2 [VirB type IV secretion system (VF0365) - Effector delivery system (VFC0086)] [Brucella melitensis biovar Abortus 2308]	Effector_delivery_system	WP_002967165	VIRULENCE	NA
10RB9213	NZ_WJXQ01000012.1	virB3	vfdb_brucella_setB	107636	107986	+	100	99.14	VFG011555 (virB3) type IV secretion system protein VirB3 [VirB type IV secretion system (VF0365) - Effector delivery system (VFC0086)] [Brucella suis 1330]	Effector_delivery_system	WP_002966512	VIRULENCE	NA
10RB9213	NZ_WJXQ01000012.1	virB4	vfdb_brucella_setB	107986	110481	+	100	98.56	VFG019252 (virB4) type IV secretion system protein ATPase VirB4 [VirB type IV secretion system (VF0365) - Effector delivery system (VFC0086)] [Brucella suis ATCC 23445]	Effector_delivery_system	WP_006073208	VIRULENCE	NA
10RB9213	NZ_WJXQ01000012.1	virB5	vfdb_brucella_setB	110486	111199	+	99.3	83.38	VFG002212 (virB5) type IV secretion system protein VirB5 [VirB type IV secretion system (VF0365) - Effector delivery system (VFC0086)] [Brucella melitensis bv. 1 str. 16M]	Effector_delivery_system	WP_002966514	VIRULENCE	NA
10RB9213	NZ_WJXQ01000012.1	virB6	vfdb_brucella_setB	111385	112428	+	100	96.07	VFG011568 (virB6) type IV secretion system channel protein VirB6 [VirB type IV secretion system (VF0365) - Effector delivery system (VFC0086)] [Brucella melitensis biovar Abortus 2308]	Effector_delivery_system	WP_002969266	VIRULENCE	NA
10RB9213	NZ_WJXQ01000012.1	virB7	vfdb_brucella_setB	112592	112765	+	100	100	VFG002214 (virB7) type IV secretion system protein VirB7 [VirB type IV secretion system (VF0365) - Effector delivery system (VFC0086)] [Brucella melitensis bv. 1 str. 16M]	Effector_delivery_system	WP_002966516	VIRULENCE	NA
10RB9213	NZ_WJXQ01000012.1	virB8	vfdb_brucella_setB	112768	113487	+	100	99.17	VFG011579 (virB8) type IV secretion system protein VirB8 [VirB type IV secretion system (VF0365) - Effector delivery system (VFC0086)] [Brucella suis 1330]	Effector_delivery_system	WP_002966517	VIRULENCE	NA
10RB9213	NZ_WJXQ01000012.1	virB9	vfdb_brucella_setB	113484	114353	+	100	98.62	VFG011582 (virB9) type IV secretion system channel protein VirB9 [VirB type IV secretion system (VF0365) - Effector delivery system (VFC0086)] [Brucella melitensis biovar Abortus 2308]	Effector_delivery_system	WP_002966518	VIRULENCE	NA
10RB9213	NZ_WJXQ01000019.1	waaA	vfdb_brucella_setB	33673	35013	+	100	98.21	VFG019242 (waaA/kdtA) lipid IV(A) 3-deoxy-D-manno-octulosonic acid transferase [LPS (VF0367) - Immune modulation (VFC0258)] [Brucella suis ATCC 23445]	Immune_modulation	WP_002966367	VIRULENCE	NA
10RB9213	NZ_WJXQ01000024.1	wbpL	vfdb_brucella_setB	33751	34758	-	100	96.63	VFG011519 (wbpL) undecaprenyl-phosphate alpha-N-acetylglucosaminyltransferase [LPS (VF0367) - Immune modulation (VFC0258)] [Brucella melitensis bv. 1 str. 16M]	Immune_modulation	WP_002963669	VIRULENCE	NA
10RB9213	NZ_WJXQ01000005.1	manCcore	vfdb_brucella_setB	78754	80169	-	100	98.02	VFG011528 (manCcore) mannose-1-phosphate guanylyltransferase/mannose-6-phosphate isomerase [LPS (VF0367) - Immune modulation (VFC0258)] [Brucella melitensis bv. 1 str. 16M]	Immune_modulation	WP_004681680	VIRULENCE	NA
B13-0095	NZ_MAIL01000030.1	manBcore	vfdb_brucella_setB	477811	479244	-	100	97.7	VFG019236 (manBcore) phosphomannomutase [LPS (VF0367) - Immune modulation (VFC0258)] [Brucella suis ATCC 23445]	Immune_modulation	WP_004687427	VIRULENCE	NA
B13-0095	NZ_MAIL01000033.1	acpXL	vfdb_brucella_setB	238371	238652	+	100	99.64	VFG011429 (acpXL) acyl carrier protein [LPS (VF0367) - Immune modulation (VFC0258)] [Brucella melitensis bv. 1 str. 16M]	Immune_modulation	WP_002963985	VIRULENCE	NA
B13-0095	NZ_MAIL01000034.1	acpXL	vfdb_brucella_setB	19681	19917	-	100	100	VFG011430 (acpXL) acyl carrier protein [LPS (VF0367) - Immune modulation (VFC0258)] [Brucella melitensis bv. 1 str. 16M]	Immune_modulation	WP_002963616	VIRULENCE	NA
B13-0095	NZ_MAIL01000030.1	BABS19	vfdb_brucella_setB	90584	92569	-	100	98.34	VFG044306 (BABS19_RS15905) TonB-dependent receptor [Direct heme uptake system (VF0693) - Nutritional/Metabolic factor (VFC0272)] [Brucella abortus S19]	Nutritional/Metabolic_factor	WP_002966591	VIRULENCE	NA
B13-0095	NZ_MAIL01000034.1	bepD	amrfinder	175710	176900	-	100	98.74	multidrug efflux RND transporter periplasmic adaptor subunit BepD	NA	AAN29240.1	AMR	EFFLUX
B13-0095	NZ_MAIL01000034.1	bepE	amrfinder	172558	175710	-	100	99.24	multidrug efflux RND transporter permease subunit BepE	NA	AAN29241.1	AMR	EFFLUX
B13-0095	NZ_MAIL01000030.1	bepF	amrfinder	464967	466199	-	100	99.27	multidrug efflux RND transporter periplasmic adaptor subunit BepF	NA	AAN33535.1	AMR	EFFLUX
B13-0095	NZ_MAIL01000030.1	bepG	amrfinder	461739	464960	-	100	99.53	multidrug efflux RND transporter permease subunit BepG	NA	AAN33534.1	AMR	EFFLUX
B13-0095	NZ_MAIL01000030.1	bmaC	vfdb_brucella_setB	33740	44002	+	99.94	98.28	VFG051127 (bmaC) autotransporter outer membrane beta-barrel domain-containing protein [BmaC (VF1341) - Adherence (VFC0001)] [Brucella abortus S19]	Adherence	WP_002967134.1	VIRULENCE	NA
B13-0095	NZ_MAIL01000027.1	BPE005	vfdb_brucella_setB	174130	174591	+	100	98.27	VFG051235 (BPE005) type IV secretion system effector cyclic nucleotide-binding domain-containing protein [T4SS secreted effectors (VF0695) - Effector delivery system (VFC0086)] [Brucella melitensis bv. 1 str. 16M]	Effector_delivery_system	WP_002965067.1	VIRULENCE	NA
B13-0095	NZ_MAIL01000033.1	BPE043	vfdb_brucella_setB	43427	48175	-	100	97.62	VFG051241 (BPE043) type IV secretion system effector [T4SS secreted effectors (VF0695) - Effector delivery system (VFC0086)] [Brucella canis ATCC 23365]	Effector_delivery_system	WP_004690831.1	VIRULENCE	NA
B13-0095	NZ_MAIL01000030.1	BPE123	vfdb_brucella_setB	227026	227487	-	100	97.83	VFG051248 (BPE123) type IV secretion system effector [T4SS secreted effectors (VF0695) - Effector delivery system (VFC0086)] [Brucella abortus S19]	Effector_delivery_system	WP_002966455.1	VIRULENCE	NA
B13-0095	NZ_MAIL01000028.1	BPE275	vfdb_brucella_setB	3330	4058	-	100	98.49	VFG051263 (BPE275) type IV secretion system effector rhomboid family intramembrane serine protease [T4SS secreted effectors (VF0695) - Effector delivery system (VFC0086)] [Brucella ovis ATCC 25840]	Effector_delivery_system	WP_002964379.1	VIRULENCE	NA
B13-0095	NZ_MAIL01000026.1	bspA	vfdb_brucella_setB	63592	64167	-	100	98.44	VFG051149 (bspA) type IV secretion system effector DUF2062 domain-containing protein [T4SS secreted effectors (VF0695) - Effector delivery system (VFC0086)] [Brucella melitensis bv. 1 str. 16M]	Effector_delivery_system	WP_002966733.1	VIRULENCE	NA
B13-0095	NZ_MAIL01000026.1	bspB	vfdb_brucella_setB	34979	35542	-	100	98.4	VFG051155 (bspB) type IV secretion system effector BspB [T4SS secreted effectors (VF0695) - Effector delivery system (VFC0086)] [Brucella canis ATCC 23365]	Effector_delivery_system	WP_004688183.1	VIRULENCE	NA
B13-0095	NZ_MAIL01000033.1	bspC	vfdb_brucella_setB	268684	269097	+	100	98.79	VFG051164 (bspC) type IV secretion system effector BspC [T4SS secreted effectors (VF0695) - Effector delivery system (VFC0086)] [Brucella canis ATCC 23365]	Effector_delivery_system	WP_002963960.1	VIRULENCE	NA
B13-0095	NZ_MAIL01000009.1	bspE	vfdb_brucella_setB	32654	33448	+	100	98.74	VFG051176 (bspE) type IV secretion system effector BspE [T4SS secreted effectors (VF0695) - Effector delivery system (VFC0086)] [Brucella melitensis bv. 1 str. 16M]	Effector_delivery_system	WP_002964749.1	VIRULENCE	NA
B13-0095	NZ_MAIL01000027.1	bspF	vfdb_brucella_setB	236061	237347	-	100	98.21	VFG051180 (bspF) type IV secretion system effector GNAT family N-acetyltransferase [T4SS secreted effectors (VF0695) - Effector delivery system (VFC0086)] [Brucella abortus S19]	Effector_delivery_system	WP_002967001.1	VIRULENCE	NA
B13-0095	NZ_MAIL01000030.1	bspJ	vfdb_brucella_setB	223881	224412	-	100	98.5	VFG051189 (bspJ) type IV secretion system effector BspJ [T4SS secreted effectors (VF0695) - Effector delivery system (VFC0086)] [Brucella abortus S19]	Effector_delivery_system	WP_002970489.1	VIRULENCE	NA
B13-0095	NZ_MAIL01000004.1	bspL	vfdb_brucella_setB	5512	6024	-	100	97.47	VFG051197 (bspL) type IV secretion system effector BspL [T4SS secreted effectors (VF0695) - Effector delivery system (VFC0086)] [Brucella abortus S19]	Effector_delivery_system	WP_002964622.1	VIRULENCE	NA
B13-0095	NZ_MAIL01000025.1	btaE	vfdb_brucella_setB	50139	51420	-	55.59	97.11	VFG051136 (btaE) Trimeric autotransporter adhesin YadA-like family protein [BtaE (VF1342) - Adherence (VFC0001)] [Brucella suis 1330]	Adherence	NA	VIRULENCE	NA
B13-0095	NZ_MAIL01000027.1	bvrR	vfdb_brucella_setB	109993	110712	-	100	98.61	VFG011627 (bvrR) response regulator transcription factor [BvrR-BvrS (VF0368) - Regulation (VFC0301)] [Brucella melitensis biovar Abortus 2308]	Regulation	WP_002965156	VIRULENCE	NA
B13-0095	NZ_MAIL01000027.1	bvrS	vfdb_brucella_setB	108077	109882	-	100	98.56	VFG019340 (bvrS) stimulus-sensing domain-containing protein [BvrR-BvrS (VF0368) - Regulation (VFC0301)] [Brucella melitensis ATCC 23457]	Regulation	WP_004684547	VIRULENCE	NA
B13-0095	NZ_MAIL01000025.1	cgs	vfdb_brucella_setB	7646	16249	-	100	98.41	VFG019244 (cgs) cyclic beta 1-2 glucan synthetase [CG (VF0366) - Immune modulation (VFC0258)] [Brucella suis ATCC 23445]	Immune_modulation	WP_006071951	VIRULENCE	NA
B13-0095	NZ_MAIL01000030.1	dhbA	vfdb_brucella_setB	116027	116803	-	100	98.84	VFG011620 (dhbA) 23-dihydro-23-dihydroxybenzoate dehydrogenase [Brucebactin (VF0692) - Nutritional/Metabolic factor (VFC0272)] [Brucella ovis ATCC 25840]	Nutritional/Metabolic_factor	WP_004688790	VIRULENCE	NA
B13-0095	NZ_MAIL01000030.1	dhbB	vfdb_brucella_setB	116803	117675	-	100	98.74	VFG011615 (dhbB) isochorismatase [Brucebactin (VF0692) - Nutritional/Metabolic factor (VFC0272)] [Brucella ovis ATCC 25840]	Nutritional/Metabolic_factor	WP_002967157	VIRULENCE	NA
B13-0095	NZ_MAIL01000030.1	dhbC	vfdb_brucella_setB	119453	120628	-	100	97.36	VFG011601 (dhbC) isochorismate synthase MenF [Brucebactin (VF0692) - Nutritional/Metabolic factor (VFC0272)] [Brucella melitensis bv. 1 str. 16M]	Nutritional/Metabolic_factor	WP_004681148	VIRULENCE	NA
B13-0095	NZ_MAIL01000030.1	dhbE	vfdb_brucella_setB	117727	119346	-	100	98.77	VFG019335 (dhbE) (23-dihydroxybenzoyl)adenylate synthase [Brucebactin (VF0692) - Nutritional/Metabolic factor (VFC0272)] [Brucella melitensis ATCC 23457]	Nutritional/Metabolic_factor	WP_004686826	VIRULENCE	NA
B13-0095	NZ_MAIL01000030.1	entD	vfdb_brucella_setB	115312	116052	-	100	98.38	VFG011624 (entD) 4'-phosphopantetheinyl transferase [Brucebactin (VF0692) - Nutritional/Metabolic factor (VFC0272)] [Brucella suis 1330]	Nutritional/Metabolic_factor	WP_002967156	VIRULENCE	NA
B13-0095	NZ_MAIL01000033.1	htrB	vfdb_brucella_setB	248899	249825	+	100	98.27	VFG011420 (htrB) lipid A biosynthesis lauroyl acyltransferase [LPS (VF0367) - Immune modulation (VFC0258)] [Brucella melitensis biovar Abortus 2308]	Immune_modulation	WP_002963981	VIRULENCE	NA
B13-0095	NZ_MAIL01000010.1	kdsB	vfdb_brucella_setB	9646	10401	-	100	97.49	VFG011424 (kdsB) 3-deoxy-manno-octulosonate cytidylyltransferase [LPS (VF0367) - Immune modulation (VFC0258)] [Brucella melitensis bv. 1 str. 16M]	Immune_modulation	WP_002971781	VIRULENCE	NA
B13-0095	NZ_MAIL01000026.1	lpsA	vfdb_brucella_setB	105456	107566	+	99.95	98.11	VFG011506 (lpsA) glycosyltransferase [LPS (VF0367) - Immune modulation (VFC0258)] [Brucella melitensis biovar Abortus 2308]	Immune_modulation	WP_002966727	VIRULENCE	NA
B13-0095	NZ_MAIL01000004.1	lpsB	vfdb_brucella_setB	16784	17848	+	100	97.65	VFG011511 (lpsB/lpcC) Lipopolysaccharide core biosynthesis mannosyltransferase LpcC [LPS (VF0367) - Immune modulation (VFC0258)] [Brucella melitensis biovar Abortus 2308]	Immune_modulation	WP_002964609	VIRULENCE	NA
B13-0095	NZ_MAIL01000028.1	lpxC	vfdb_brucella_setB	197701	198561	-	100	97.68	VFG011390 (lpxC) UDP-3-O-[3-hydroxymyristoyl] N-acetylglucosamine deacetylase [LPS (VF0367) - Immune modulation (VFC0258)] [Brucella melitensis biovar Abortus 2308]	Immune_modulation	WP_002964532	VIRULENCE	NA
B13-0095	NZ_MAIL01000026.1	lpxE	vfdb_brucella_setB	4928	5695	-	100	97.14	VFG011442 (lpxE) phosphatidylglycerophosphatase B [LPS (VF0367) - Immune modulation (VFC0258)] [Brucella suis 1330]	Immune_modulation	WP_004689599	VIRULENCE	NA
B13-0095	NZ_MAIL01000005.1	lpxK	vfdb_brucella_setB	100326	101351	-	100	97.86	VFG011533 (lpxK) tetraacyldisaccharide 4'-kinase [LPS (VF0367) - Immune modulation (VFC0258)] [Brucella melitensis bv. 1 str. 16M]	Immune_modulation	WP_002966366	VIRULENCE	NA
B13-0095	NZ_MAIL01000025.1	pgm	vfdb_brucella_setB	65105	66736	+	100	98.28	VFG011451 (pgm) phosphoglucomutase [LPS (VF0367) - Immune modulation (VFC0258)] [Brucella suis 1330]	Immune_modulation	WP_002967073	VIRULENCE	NA
B13-0095	NZ_MAIL01000028.1	ricA	vfdb_brucella_setB	6000	6527	-	100	97.35	VFG045340 (ricA) type IV secretion system effector RicA Rab2 interacting conserved protein A [T4SS secreted effectors (VF0695) - Effector delivery system (VFC0086)] [Brucella melitensis bv. 1 str. 16M]	Effector_delivery_system	WP_002964382	VIRULENCE	NA
B13-0095	NZ_MAIL01000030.1	ugpB	vfdb_brucella_setB	651673	652974	-	100	98.69	VFG043534 (ugpB) sn-glycerol-3-phosphate ABC transporter substrate-binding protein UgpB [SP41 (VF0694) - Adherence (VFC0001)] [Brucella melitensis bv. 1 str. 16M]	Adherence	WP_004681934	VIRULENCE	NA
B13-0095	NZ_MAIL01000014.1	vceA	vfdb_brucella_setB	22815	23132	+	100	97.48	VFG041431 (vceA) Type IV secretion system effector VceA [T4SS secreted effectors (VF0695) - Effector delivery system (VFC0086)] [Brucella melitensis bv. 1 str. 16M]	Effector_delivery_system	WP_002964730	VIRULENCE	NA
B13-0095	NZ_MAIL01000033.1	vceC	vfdb_brucella_setB	57214	58470	-	100	97.53	VFG051214 (vceC) type IV secretion system effector VceC [T4SS secreted effectors (VF0695) - Effector delivery system (VFC0086)] [Brucella abortus S19]	Effector_delivery_system	WP_002966824.1	VIRULENCE	NA
B13-0095	NZ_MAIL01000030.1	vibH	vfdb_brucella_setB	120769	122109	+	100	97.84	VFG011599 (vibH/entF) condensation domain-containing protein [Brucebactin (VF0692) - Nutritional/Metabolic factor (VFC0272)] [Brucella suis 1330]	Nutritional/Metabolic_factor	WP_002966562	VIRULENCE	NA
B13-0095	NZ_MAIL01000030.1	virB1	vfdb_brucella_setB	172158	172874	-	100	98.19	VFG011545 (virB1) type IV secretion system attachment mediating protein VirB1 Homolog [VirB type IV secretion system (VF0365) - Effector delivery system (VFC0086)] [Brucella suis 1330]	Effector_delivery_system	WP_004687568	VIRULENCE	NA
B13-0095	NZ_MAIL01000030.1	virB10	vfdb_brucella_setB	163551	164681	-	98.95	94.84	VFG011590 (virB10) type IV secretion system channel protein VirB10 [VirB type IV secretion system (VF0365) - Effector delivery system (VFC0086)] [Brucella ovis ATCC 25840]	Effector_delivery_system	WP_006014994	VIRULENCE	NA
B13-0095	NZ_MAIL01000030.1	virB11	vfdb_brucella_setB	162482	163567	-	100	98.8	VFG011595 (virB11) type IV secretion system protein ATPase VirB11 [VirB type IV secretion system (VF0365) - Effector delivery system (VFC0086)] [Brucella ovis ATCC 25840]	Effector_delivery_system	WP_002966520	VIRULENCE	NA
B13-0095	NZ_MAIL01000030.1	virB12	vfdb_brucella_setB	161819	162336	-	99.81	97.88	VFG041369 (virB12) type IV secretion system protein VirB12 [VirB type IV secretion system (VF0365) - Effector delivery system (VFC0086)] [Brucella melitensis bv. 1 str. 16M]	Effector_delivery_system	WP_004681215	VIRULENCE	NA
B13-0095	NZ_MAIL01000030.1	virB2	vfdb_brucella_setB	171414	171721	-	96.86	92.53	VFG011548 (virB2) type IV secretion system protein VirB2 [VirB type IV secretion system (VF0365) - Effector delivery system (VFC0086)] [Brucella melitensis biovar Abortus 2308]	Effector_delivery_system	WP_002967165	VIRULENCE	NA
B13-0095	NZ_MAIL01000030.1	virB3	vfdb_brucella_setB	171044	171394	-	100	96.3	VFG002210 (virB3) type IV secretion system protein VirB3 [VirB type IV secretion system (VF0365) - Effector delivery system (VFC0086)] [Brucella melitensis bv. 1 str. 16M]	Effector_delivery_system	WP_002966512	VIRULENCE	NA
B13-0095	NZ_MAIL01000030.1	virB4	vfdb_brucella_setB	168549	171044	-	100	97.24	VFG011558 (virB4) type IV secretion system protein ATPase VirB4 [VirB type IV secretion system (VF0365) - Effector delivery system (VFC0086)] [Brucella melitensis biovar Abortus 2308]	Effector_delivery_system	WP_002966513	VIRULENCE	NA
B13-0095	NZ_MAIL01000030.1	virB5	vfdb_brucella_setB	167828	168544	-	100	94.7	VFG011563 (virB5) type IV secretion system protein VirB5 [VirB type IV secretion system (VF0365) - Effector delivery system (VFC0086)] [Brucella melitensis biovar Abortus 2308]	Effector_delivery_system	WP_006077544	VIRULENCE	NA
B13-0095	NZ_MAIL01000030.1	virB6	vfdb_brucella_setB	166603	167646	-	100	96.07	VFG011570 (virB6) type IV secretion system channel protein VirB6 [VirB type IV secretion system (VF0365) - Effector delivery system (VFC0086)] [Brucella suis 1330]	Effector_delivery_system	WP_002969266	VIRULENCE	NA
B13-0095	NZ_MAIL01000030.1	virB7	vfdb_brucella_setB	166266	166439	-	100	95.98	VFG002214 (virB7) type IV secretion system protein VirB7 [VirB type IV secretion system (VF0365) - Effector delivery system (VFC0086)] [Brucella melitensis bv. 1 str. 16M]	Effector_delivery_system	WP_002966516	VIRULENCE	NA
B13-0095	NZ_MAIL01000030.1	virB8	vfdb_brucella_setB	165544	166263	-	100	95	VFG002215 (virB8) type IV secretion system protein VirB8 [VirB type IV secretion system (VF0365) - Effector delivery system (VFC0086)] [Brucella melitensis bv. 1 str. 16M]	Effector_delivery_system	WP_002966517	VIRULENCE	NA
B13-0095	NZ_MAIL01000030.1	virB9	vfdb_brucella_setB	164678	165547	-	100	95.86	VFG011582 (virB9) type IV secretion system channel protein VirB9 [VirB type IV secretion system (VF0365) - Effector delivery system (VFC0086)] [Brucella melitensis biovar Abortus 2308]	Effector_delivery_system	WP_002966518	VIRULENCE	NA
B13-0095	NZ_MAIL01000005.1	waaA	vfdb_brucella_setB	101354	102694	-	100	98.14	VFG019242 (waaA/kdtA) lipid IV(A) 3-deoxy-D-manno-octulosonic acid transferase [LPS (VF0367) - Immune modulation (VFC0258)] [Brucella suis ATCC 23445]	Immune_modulation	WP_002966367	VIRULENCE	NA
B13-0095	NZ_MAIL01000030.1	manCcore	vfdb_brucella_setB	476399	477814	-	100	97.95	VFG011528 (manCcore) mannose-1-phosphate guanylyltransferase/mannose-6-phosphate isomerase [LPS (VF0367) - Immune modulation (VFC0258)] [Brucella melitensis bv. 1 str. 16M]	Immune_modulation	WP_004681680	VIRULENCE	NA
BO1	NZ_ADEZ01000007.1	acpXL	vfdb_brucella_setB	223175	223456	+	100	99.64	VFG011429 (acpXL) acyl carrier protein [LPS (VF0367) - Immune modulation (VFC0258)] [Brucella melitensis bv. 1 str. 16M]	Immune_modulation	WP_002963985	VIRULENCE	NA
BO1	NZ_ADEZ01000022.1	acpXL	vfdb_brucella_setB	27970	28206	+	100	100	VFG011430 (acpXL) acyl carrier protein [LPS (VF0367) - Immune modulation (VFC0258)] [Brucella melitensis bv. 1 str. 16M]	Immune_modulation	WP_002963616	VIRULENCE	NA
BO1	NZ_ADEZ01000007.1	fabZ	vfdb_brucella_setB	189788	190261	-	100	99.16	VFG011402 (fabZ) (3R)-hydroxymyristoyl ACP dehydratase [LPS (VF0367) - Immune modulation (VFC0258)] [Brucella suis 1330]	Immune_modulation	WP_004688426	VIRULENCE	NA
BO1	NZ_ADEZ01000022.1	gmd	vfdb_brucella_setB	91009	92097	-	100	99.63	VFG011478 (gmd) GDP-mannose 46-dehydratase [LPS (VF0367) - Immune modulation (VFC0258)] [Brucella suis 1330]	Immune_modulation	WP_002963680	VIRULENCE	NA
BO1	NZ_ADEZ01000027.1	BABS19	vfdb_brucella_setB	59864	61849	-	100	98.24	VFG044306 (BABS19_RS15905) TonB-dependent receptor [Direct heme uptake system (VF0693) - Nutritional/Metabolic factor (VFC0272)] [Brucella abortus S19]	Nutritional/Metabolic_factor	WP_002966591	VIRULENCE	NA
BO1	NZ_ADEZ01000005.1	bepC	amrfinder	2837	4204	+	100	98.46	multidrug efflux RND transporter outer membrane subunit BepC	NA	AAN29871.1	AMR	EFFLUX
BO1	NZ_ADEZ01000020.1	bepD	amrfinder	72797	73987	+	100	98.74	multidrug efflux RND transporter periplasmic adaptor subunit BepD	NA	AAN29240.1	AMR	EFFLUX
BO1	NZ_ADEZ01000020.1	bepE	amrfinder	73987	77139	+	100	99.24	multidrug efflux RND transporter permease subunit BepE	NA	AAN29241.1	AMR	EFFLUX
BO1	NZ_ADEZ01000033.1	bepF	amrfinder	139242	140474	-	100	99.51	multidrug efflux RND transporter periplasmic adaptor subunit BepF	NA	AAN33535.1	AMR	EFFLUX
BO1	NZ_ADEZ01000033.1	bepG	amrfinder	136020	139235	-	99.81	98.97	multidrug efflux RND transporter permease subunit BepG	NA	AAN33534.1	AMR	EFFLUX
BO1	NZ_ADEZ01000001.1	BPE005	vfdb_brucella_setB	90510	90971	-	100	97.62	VFG051235 (BPE005) type IV secretion system effector cyclic nucleotide-binding domain-containing protein [T4SS secreted effectors (VF0695) - Effector delivery system (VFC0086)] [Brucella melitensis bv. 1 str. 16M]	Effector_delivery_system	WP_002965067.1	VIRULENCE	NA
BO1	NZ_ADEZ01000007.1	BPE043	vfdb_brucella_setB	50603	55351	-	100	97.79	VFG051241 (BPE043) type IV secretion system effector [T4SS secreted effectors (VF0695) - Effector delivery system (VFC0086)] [Brucella canis ATCC 23365]	Effector_delivery_system	WP_004690831.1	VIRULENCE	NA
BO1	NZ_ADEZ01000041.1	BPE123	vfdb_brucella_setB	43965	44426	+	100	97.62	VFG051248 (BPE123) type IV secretion system effector [T4SS secreted effectors (VF0695) - Effector delivery system (VFC0086)] [Brucella abortus S19]	Effector_delivery_system	WP_002966455.1	VIRULENCE	NA
BO1	NZ_ADEZ01000009.1	BPE275	vfdb_brucella_setB	2167	2895	-	100	97.67	VFG051263 (BPE275) type IV secretion system effector rhomboid family intramembrane serine protease [T4SS secreted effectors (VF0695) - Effector delivery system (VFC0086)] [Brucella ovis ATCC 25840]	Effector_delivery_system	WP_002964379.1	VIRULENCE	NA
BO1	NZ_ADEZ01000026.1	bspA	vfdb_brucella_setB	108459	109025	+	98.44	96.88	VFG051149 (bspA) type IV secretion system effector DUF2062 domain-containing protein [T4SS secreted effectors (VF0695) - Effector delivery system (VFC0086)] [Brucella melitensis bv. 1 str. 16M]	Effector_delivery_system	WP_002966733.1	VIRULENCE	NA
BO1	NZ_ADEZ01000026.1	bspB	vfdb_brucella_setB	137208	137771	+	100	97.69	VFG051155 (bspB) type IV secretion system effector BspB [T4SS secreted effectors (VF0695) - Effector delivery system (VFC0086)] [Brucella canis ATCC 23365]	Effector_delivery_system	WP_004688183.1	VIRULENCE	NA
BO1	NZ_ADEZ01000003.1	bspC	vfdb_brucella_setB	39949	40362	-	100	96.86	VFG051164 (bspC) type IV secretion system effector BspC [T4SS secreted effectors (VF0695) - Effector delivery system (VFC0086)] [Brucella canis ATCC 23365]	Effector_delivery_system	WP_002963960.1	VIRULENCE	NA
BO1	NZ_ADEZ01000017.1	bspE	vfdb_brucella_setB	23833	24627	+	100	98.62	VFG051176 (bspE) type IV secretion system effector BspE [T4SS secreted effectors (VF0695) - Effector delivery system (VFC0086)] [Brucella melitensis bv. 1 str. 16M]	Effector_delivery_system	WP_002964749.1	VIRULENCE	NA
BO1	NZ_ADEZ01000001.1	bspF	vfdb_brucella_setB	45485	46771	+	100	98.21	VFG051185 (bspF) type IV secretion system effector GNAT family N-acetyltransferase [T4SS secreted effectors (VF0695) - Effector delivery system (VFC0086)] [Brucella melitensis bv. 1 str. 16M]	Effector_delivery_system	WP_004684470.1	VIRULENCE	NA
BO1	NZ_ADEZ01000041.1	bspJ	vfdb_brucella_setB	47040	47571	+	100	98.12	VFG051189 (bspJ) type IV secretion system effector BspJ [T4SS secreted effectors (VF0695) - Effector delivery system (VFC0086)] [Brucella abortus S19]	Effector_delivery_system	WP_002970489.1	VIRULENCE	NA
BO1	NZ_ADEZ01000013.1	bspL	vfdb_brucella_setB	52763	53275	+	100	98.25	VFG051197 (bspL) type IV secretion system effector BspL [T4SS secreted effectors (VF0695) - Effector delivery system (VFC0086)] [Brucella abortus S19]	Effector_delivery_system	WP_002964622.1	VIRULENCE	NA
BO1	NZ_ADEZ01000001.1	bvrR	vfdb_brucella_setB	153256	153975	+	100	98.75	VFG011627 (bvrR) response regulator transcription factor [BvrR-BvrS (VF0368) - Regulation (VFC0301)] [Brucella melitensis biovar Abortus 2308]	Regulation	WP_002965156	VIRULENCE	NA
BO1	NZ_ADEZ01000001.1	bvrS	vfdb_brucella_setB	154085	155890	+	100	98.56	VFG019340 (bvrS) stimulus-sensing domain-containing protein [BvrR-BvrS (VF0368) - Regulation (VFC0301)] [Brucella melitensis ATCC 23457]	Regulation	WP_004684547	VIRULENCE	NA
BO1	NZ_ADEZ01000012.1	cgs	vfdb_brucella_setB	17246	25849	+	100	98.42	VFG019244 (cgs) cyclic beta 1-2 glucan synthetase [CG (VF0366) - Immune modulation (VFC0258)] [Brucella suis ATCC 23445]	Immune_modulation	WP_006071951	VIRULENCE	NA
BO1	NZ_ADEZ01000027.1	dhbA	vfdb_brucella_setB	85284	86060	-	100	98.2	VFG011620 (dhbA) 23-dihydro-23-dihydroxybenzoate dehydrogenase [Brucebactin (VF0692) - Nutritional/Metabolic factor (VFC0272)] [Brucella ovis ATCC 25840]	Nutritional/Metabolic_factor	WP_004688790	VIRULENCE	NA
BO1	NZ_ADEZ01000027.1	dhbB	vfdb_brucella_setB	86060	86932	-	100	98.74	VFG011615 (dhbB) isochorismatase [Brucebactin (VF0692) - Nutritional/Metabolic factor (VFC0272)] [Brucella ovis ATCC 25840]	Nutritional/Metabolic_factor	WP_002967157	VIRULENCE	NA
BO1	NZ_ADEZ01000027.1	dhbC	vfdb_brucella_setB	88710	89885	-	100	97.96	VFG011601 (dhbC) isochorismate synthase MenF [Brucebactin (VF0692) - Nutritional/Metabolic factor (VFC0272)] [Brucella melitensis bv. 1 str. 16M]	Nutritional/Metabolic_factor	WP_004681148	VIRULENCE	NA
BO1	NZ_ADEZ01000027.1	dhbE	vfdb_brucella_setB	86984	88603	-	100	98.27	VFG019335 (dhbE) (23-dihydroxybenzoyl)adenylate synthase [Brucebactin (VF0692) - Nutritional/Metabolic factor (VFC0272)] [Brucella melitensis ATCC 23457]	Nutritional/Metabolic_factor	WP_004686826	VIRULENCE	NA
BO1	NZ_ADEZ01000027.1	entD	vfdb_brucella_setB	84569	85309	-	100	97.3	VFG011624 (entD) 4'-phosphopantetheinyl transferase [Brucebactin (VF0692) - Nutritional/Metabolic factor (VFC0272)] [Brucella suis 1330]	Nutritional/Metabolic_factor	WP_002967156	VIRULENCE	NA
BO1	NZ_ADEZ01000007.1	htrB	vfdb_brucella_setB	227190	228116	+	100	98.92	VFG011420 (htrB) lipid A biosynthesis lauroyl acyltransferase [LPS (VF0367) - Immune modulation (VFC0258)] [Brucella melitensis biovar Abortus 2308]	Immune_modulation	WP_002963981	VIRULENCE	NA
BO1	NZ_ADEZ01000007.1	kdsA	vfdb_brucella_setB	169182	170013	-	99.76	98.8	VFG011414 (kdsA) 2-dehydro-3-deoxyphosphooctonate aldolase [LPS (VF0367) - Immune modulation (VFC0258)] [Brucella melitensis bv. 1 str. 16M]	Immune_modulation	WP_002964262	VIRULENCE	NA
BO1	NZ_ADEZ01000001.1	kdsB	vfdb_brucella_setB	292542	293297	-	100	98.41	VFG011428 (kdsB) 3-deoxy-manno-octulosonate cytidylyltransferase [LPS (VF0367) - Immune modulation (VFC0258)] [Brucella ovis ATCC 25840]	Immune_modulation	WP_005977566	VIRULENCE	NA
BO1	NZ_ADEZ01000026.1	lpsA	vfdb_brucella_setB	65060	67171	-	100	97.78	VFG011506 (lpsA) glycosyltransferase [LPS (VF0367) - Immune modulation (VFC0258)] [Brucella melitensis biovar Abortus 2308]	Immune_modulation	WP_002966727	VIRULENCE	NA
BO1	NZ_ADEZ01000013.1	lpsB	vfdb_brucella_setB	40951	42015	-	100	98.12	VFG011511 (lpsB/lpcC) Lipopolysaccharide core biosynthesis mannosyltransferase LpcC [LPS (VF0367) - Immune modulation (VFC0258)] [Brucella melitensis biovar Abortus 2308]	Immune_modulation	WP_002964609	VIRULENCE	NA
BO1	NZ_ADEZ01000007.1	lpxA	vfdb_brucella_setB	188943	189779	-	100	98.33	VFG011404 (lpxA) UDP-N-acetylglucosamine acyltransferase [LPS (VF0367) - Immune modulation (VFC0258)] [Brucella melitensis bv. 1 str. 16M]	Immune_modulation	WP_002964279	VIRULENCE	NA
BO1	NZ_ADEZ01000007.1	lpxB	vfdb_brucella_setB	186876	188063	-	100	97.9	VFG011412 (lpxB) lipid-A-disaccharide synthase [LPS (VF0367) - Immune modulation (VFC0258)] [Brucella suis 1330]	Immune_modulation	WP_002964277	VIRULENCE	NA
BO1	NZ_ADEZ01000010.1	lpxC	vfdb_brucella_setB	104365	105225	-	100	97.44	VFG011390 (lpxC) UDP-3-O-[3-hydroxymyristoyl] N-acetylglucosamine deacetylase [LPS (VF0367) - Immune modulation (VFC0258)] [Brucella melitensis biovar Abortus 2308]	Immune_modulation	WP_002964532	VIRULENCE	NA
BO1	NZ_ADEZ01000007.1	lpxD	vfdb_brucella_setB	190254	191309	-	100	98.01	VFG011395 (lpxD) UDP-3-O-[3-hydroxymyristoyl] glucosamine N-acyltransferase [LPS (VF0367) - Immune modulation (VFC0258)] [Brucella melitensis biovar Abortus 2308]	Immune_modulation	WP_002964281	VIRULENCE	NA
BO1	NZ_ADEZ01000002.1	lpxE	vfdb_brucella_setB	26085	26852	+	100	97.14	VFG011442 (lpxE) phosphatidylglycerophosphatase B [LPS (VF0367) - Immune modulation (VFC0258)] [Brucella suis 1330]	Immune_modulation	WP_004689599	VIRULENCE	NA
BO1	NZ_ADEZ01000033.1	lpxK	vfdb_brucella_setB	34585	35610	+	100	98.15	VFG011533 (lpxK) tetraacyldisaccharide 4'-kinase [LPS (VF0367) - Immune modulation (VFC0258)] [Brucella melitensis bv. 1 str. 16M]	Immune_modulation	WP_002966366	VIRULENCE	NA
BO1	NZ_ADEZ01000025.1	manAO-Ag	vfdb_brucella_setB	3938	5110	+	100	98.55	VFG002221 (manAO-Ag) mannose-6-phosphate isomerase [LPS (VF0367) - Immune modulation (VFC0258)] [Brucella melitensis bv. 1 str. 16M]	Immune_modulation	WP_002963690	VIRULENCE	NA
BO1	NZ_ADEZ01000033.1	manBcore	vfdb_brucella_setB	153640	155073	-	100	97.35	VFG019236 (manBcore) phosphomannomutase [LPS (VF0367) - Immune modulation (VFC0258)] [Brucella suis ATCC 23445]	Immune_modulation	WP_004687427	VIRULENCE	NA
BO1	NZ_ADEZ01000033.1	manCcore	vfdb_brucella_setB	152228	153643	-	100	98.09	VFG011528 (manCcore) mannose-1-phosphate guanylyltransferase/mannose-6-phosphate isomerase [LPS (VF0367) - Immune modulation (VFC0258)] [Brucella melitensis bv. 1 str. 16M]	Immune_modulation	WP_004681680	VIRULENCE	NA
BO1	NZ_ADEZ01000025.1	manCO-Ag	vfdb_brucella_setB	2481	3905	+	100	98.67	VFG011463 (manCO-Ag) mannose-1-phosphate guanylyltransferase [LPS (VF0367) - Immune modulation (VFC0258)] [Brucella suis 1330]	Immune_modulation	WP_002963689	VIRULENCE	NA
BO1	NZ_ADEZ01000022.1	per	vfdb_brucella_setB	89898	91001	-	100	98.82	VFG002226 (per) perosamine synthetase [LPS (VF0367) - Immune modulation (VFC0258)] [Brucella melitensis bv. 1 str. 16M]	Immune_modulation	WP_002963679	VIRULENCE	NA
BO1	NZ_ADEZ01000009.1	ricA	vfdb_brucella_setB	4837	5364	-	100	98.86	VFG045340 (ricA) type IV secretion system effector RicA Rab2 interacting conserved protein A [T4SS secreted effectors (VF0695) - Effector delivery system (VFC0086)] [Brucella melitensis bv. 1 str. 16M]	Effector_delivery_system	WP_002964382	VIRULENCE	NA
BO1	NZ_ADEZ01000033.1	ugpB	vfdb_brucella_setB	234873	236174	-	100	98.62	VFG043534 (ugpB) sn-glycerol-3-phosphate ABC transporter substrate-binding protein UgpB [SP41 (VF0694) - Adherence (VFC0001)] [Brucella melitensis bv. 1 str. 16M]	Adherence	WP_004681934	VIRULENCE	NA
BO1	NZ_ADEZ01000015.1	vceA	vfdb_brucella_setB	62183	62499	+	99.69	97.48	VFG041431 (vceA) Type IV secretion system effector VceA [T4SS secreted effectors (VF0695) - Effector delivery system (VFC0086)] [Brucella melitensis bv. 1 str. 16M]	Effector_delivery_system	WP_002964730	VIRULENCE	NA
BO1	NZ_ADEZ01000007.1	vceC	vfdb_brucella_setB	64389	65644	-	99.92	97.61	VFG051214 (vceC) type IV secretion system effector VceC [T4SS secreted effectors (VF0695) - Effector delivery system (VFC0086)] [Brucella abortus S19]	Effector_delivery_system	WP_002966824.1	VIRULENCE	NA
BO1	NZ_ADEZ01000027.1	vibH	vfdb_brucella_setB	90026	91366	+	100	98.21	VFG011599 (vibH/entF) condensation domain-containing protein [Brucebactin (VF0692) - Nutritional/Metabolic factor (VFC0272)] [Brucella suis 1330]	Nutritional/Metabolic_factor	WP_002966562	VIRULENCE	NA
BO1	NZ_ADEZ01000027.1	virB1	vfdb_brucella_setB	17466	18182	+	100	98.05	VFG011545 (virB1) type IV secretion system attachment mediating protein VirB1 Homolog [VirB type IV secretion system (VF0365) - Effector delivery system (VFC0086)] [Brucella suis 1330]	Effector_delivery_system	WP_004687568	VIRULENCE	NA
BO1	NZ_ADEZ01000027.1	virB10	vfdb_brucella_setB	25662	26792	+	98.95	95.1	VFG011590 (virB10) type IV secretion system channel protein VirB10 [VirB type IV secretion system (VF0365) - Effector delivery system (VFC0086)] [Brucella ovis ATCC 25840]	Effector_delivery_system	WP_006014994	VIRULENCE	NA
BO1	NZ_ADEZ01000027.1	virB11	vfdb_brucella_setB	26776	27861	+	100	98.89	VFG002218 (virB11) type IV secretion system protein ATPase VirB11 [VirB type IV secretion system (VF0365) - Effector delivery system (VFC0086)] [Brucella melitensis bv. 1 str. 16M]	Effector_delivery_system	WP_005972055	VIRULENCE	NA
BO1	NZ_ADEZ01000027.1	virB12	vfdb_brucella_setB	28007	28524	+	99.81	97.88	VFG041369 (virB12) type IV secretion system protein VirB12 [VirB type IV secretion system (VF0365) - Effector delivery system (VFC0086)] [Brucella melitensis bv. 1 str. 16M]	Effector_delivery_system	WP_004681215	VIRULENCE	NA
BO1	NZ_ADEZ01000027.1	virB2	vfdb_brucella_setB	18619	18926	+	96.86	92.21	VFG011548 (virB2) type IV secretion system protein VirB2 [VirB type IV secretion system (VF0365) - Effector delivery system (VFC0086)] [Brucella melitensis biovar Abortus 2308]	Effector_delivery_system	WP_002967165	VIRULENCE	NA
BO1	NZ_ADEZ01000027.1	virB3	vfdb_brucella_setB	18946	19296	+	100	98.86	VFG011555 (virB3) type IV secretion system protein VirB3 [VirB type IV secretion system (VF0365) - Effector delivery system (VFC0086)] [Brucella suis 1330]	Effector_delivery_system	WP_002966512	VIRULENCE	NA
BO1	NZ_ADEZ01000027.1	virB4	vfdb_brucella_setB	19296	21791	+	100	97.6	VFG011560 (virB4) type IV secretion system protein ATPase VirB4 [VirB type IV secretion system (VF0365) - Effector delivery system (VFC0086)] [Brucella suis 1330]	Effector_delivery_system	WP_004688809	VIRULENCE	NA
BO1	NZ_ADEZ01000027.1	virB5	vfdb_brucella_setB	21796	22512	+	100	94.84	VFG002212 (virB5) type IV secretion system protein VirB5 [VirB type IV secretion system (VF0365) - Effector delivery system (VFC0086)] [Brucella melitensis bv. 1 str. 16M]	Effector_delivery_system	WP_002966514	VIRULENCE	NA
BO1	NZ_ADEZ01000027.1	virB6	vfdb_brucella_setB	22697	23740	+	100	96.17	VFG011570 (virB6) type IV secretion system channel protein VirB6 [VirB type IV secretion system (VF0365) - Effector delivery system (VFC0086)] [Brucella suis 1330]	Effector_delivery_system	WP_002969266	VIRULENCE	NA
BO1	NZ_ADEZ01000027.1	virB7	vfdb_brucella_setB	23904	24077	+	100	97.13	VFG002214 (virB7) type IV secretion system protein VirB7 [VirB type IV secretion system (VF0365) - Effector delivery system (VFC0086)] [Brucella melitensis bv. 1 str. 16M]	Effector_delivery_system	WP_002966516	VIRULENCE	NA
BO1	NZ_ADEZ01000027.1	virB8	vfdb_brucella_setB	24080	24799	+	100	94.86	VFG002215 (virB8) type IV secretion system protein VirB8 [VirB type IV secretion system (VF0365) - Effector delivery system (VFC0086)] [Brucella melitensis bv. 1 str. 16M]	Effector_delivery_system	WP_002966517	VIRULENCE	NA
BO1	NZ_ADEZ01000027.1	virB9	vfdb_brucella_setB	24796	25665	+	100	96.44	VFG011582 (virB9) type IV secretion system channel protein VirB9 [VirB type IV secretion system (VF0365) - Effector delivery system (VFC0086)] [Brucella melitensis biovar Abortus 2308]	Effector_delivery_system	WP_002966518	VIRULENCE	NA
BO1	NZ_ADEZ01000051.1	pgm	vfdb_brucella_setB	24847	26478	+	100	97.86	VFG011451 (pgm) phosphoglucomutase [LPS (VF0367) - Immune modulation (VFC0258)] [Brucella suis 1330]	Immune_modulation	WP_002967073	VIRULENCE	NA
BO1	NZ_ADEZ01000025.1	pmm	vfdb_brucella_setB	1053	2456	+	100	96.65	VFG018263 (pmm) phosphomannomutase [LPS (VF0367) - Immune modulation (VFC0258)] [Brucella canis ATCC 23365]	Immune_modulation	WP_004690647	VIRULENCE	NA
BO1	NZ_ADEZ01000033.1	waaA	vfdb_brucella_setB	33242	34582	+	100	98.21	VFG019242 (waaA/kdtA) lipid IV(A) 3-deoxy-D-manno-octulosonic acid transferase [LPS (VF0367) - Immune modulation (VFC0258)] [Brucella suis ATCC 23445]	Immune_modulation	WP_002966367	VIRULENCE	NA
BO1	NZ_ADEZ01000006.1	wbdA	vfdb_brucella_setB	8291	9850	+	100	99.74	VFG011518 (wbdA) mannosyltransferase [LPS (VF0367) - Immune modulation (VFC0258)] [Brucella suis 1330]	Immune_modulation	WP_004690815	VIRULENCE	NA
BO1	NZ_ADEZ01000023.1	wbkA	vfdb_brucella_setB	363	1472	+	99.2	99.37	VFG011473 (wbkA) mannosyltransferase [LPS (VF0367) - Immune modulation (VFC0258)] [Brucella suis 1330]	Immune_modulation	WP_002963682	VIRULENCE	NA
BO1	NZ_ADEZ01000022.1	wbkB	vfdb_brucella_setB	87495	88349	-	100	98.71	VFG002229 (wbkB) perosamine synthetase WbkB [LPS (VF0367) - Immune modulation (VFC0258)] [Brucella melitensis bv. 1 str. 16M]	Immune_modulation	WP_002963676	VIRULENCE	NA
BO1	NZ_ADEZ01000022.1	wbkC	vfdb_brucella_setB	86689	87468	-	100	100	VFG002230 (wbkC) GDP-mannose 46-dehydratase / GDP-4-amino-46-dideoxy-D-mannose formyltransferase [LPS (VF0367) - Immune modulation (VFC0258)] [Brucella melitensis bv. 1 str. 16M]	Immune_modulation	WP_002963675	VIRULENCE	NA
BO1	NZ_ADEZ01000006.1	wboA	vfdb_brucella_setB	7062	8294	+	100	99.68	VFG011444 (wboA) glycosyltransferase [LPS (VF0367) - Immune modulation (VFC0258)] [Brucella melitensis bv. 1 str. 16M]	Immune_modulation	WP_002966810	VIRULENCE	NA
BO1	NZ_ADEZ01000022.1	wbpL	vfdb_brucella_setB	82006	83013	-	100	97.52	VFG011519 (wbpL) undecaprenyl-phosphate alpha-N-acetylglucosaminyltransferase [LPS (VF0367) - Immune modulation (VFC0258)] [Brucella melitensis bv. 1 str. 16M]	Immune_modulation	WP_002963669	VIRULENCE	NA
BO1	NZ_ADEZ01000025.1	wbpZ	vfdb_brucella_setB	5193	6302	+	100	97.84	VFG011455 (wbpZ) mannosyltransferase C [LPS (VF0367) - Immune modulation (VFC0258)] [Brucella suis 1330]	Immune_modulation	WP_002969456	VIRULENCE	NA
BO1	NZ_ADEZ01000022.1	wzm	vfdb_brucella_setB	89101	89883	-	100	99.23	VFG002227 (wzm) O-antigen export system permease protein [LPS (VF0367) - Immune modulation (VFC0258)] [Brucella melitensis bv. 1 str. 16M]	Immune_modulation	WP_004683211	VIRULENCE	NA
BO1	NZ_ADEZ01000022.1	wzt	vfdb_brucella_setB	88346	89104	-	100	99.47	VFG002228 (wzt) O-antigen export system ATP-binding protein [LPS (VF0367) - Immune modulation (VFC0258)] [Brucella melitensis bv. 1 str. 16M]	Immune_modulation	WP_002963677	VIRULENCE	NA
BO2	NZ_CP065400.1	manBcore	vfdb_brucella_setB	1252986	1254419	+	100	97.63	VFG019236 (manBcore) phosphomannomutase [LPS (VF0367) - Immune modulation (VFC0258)] [Brucella suis ATCC 23445]	Immune_modulation	WP_004687427	VIRULENCE	NA
BO2	NZ_CP065399.1	acpXL	vfdb_brucella_setB	113219	113500	-	100	99.64	VFG011429 (acpXL) acyl carrier protein [LPS (VF0367) - Immune modulation (VFC0258)] [Brucella melitensis bv. 1 str. 16M]	Immune_modulation	WP_002963985	VIRULENCE	NA
BO2	NZ_CP065399.1	acpXL	vfdb_brucella_setB	1453006	1453242	+	100	100	VFG011430 (acpXL) acyl carrier protein [LPS (VF0367) - Immune modulation (VFC0258)] [Brucella melitensis bv. 1 str. 16M]	Immune_modulation	WP_002963616	VIRULENCE	NA
BO2	NZ_CP065400.1	BABS19	vfdb_brucella_setB	1586176	1588161	-	100	97.94	VFG044306 (BABS19_RS15905) TonB-dependent receptor [Direct heme uptake system (VF0693) - Nutritional/Metabolic factor (VFC0272)] [Brucella abortus S19]	Nutritional/Metabolic_factor	WP_002966591	VIRULENCE	NA
BO2	NZ_CP065400.1	bepC	amrfinder	862718	864085	+	100	97.59	multidrug efflux RND transporter outer membrane subunit BepC	NA	AAN29871.1	AMR	EFFLUX
BO2	NZ_CP065399.1	bepD	amrfinder	1295600	1296790	+	100	98.49	multidrug efflux RND transporter periplasmic adaptor subunit BepD	NA	AAN29240.1	AMR	EFFLUX
BO2	NZ_CP065399.1	bepE	amrfinder	1296790	1299942	+	100	99.24	multidrug efflux RND transporter permease subunit BepE	NA	AAN29241.1	AMR	EFFLUX
BO2	NZ_CP065400.1	bepF	amrfinder	1266032	1267264	+	100	99.27	multidrug efflux RND transporter periplasmic adaptor subunit BepF	NA	AAN33535.1	AMR	EFFLUX
BO2	NZ_CP065400.1	bepG	amrfinder	1267271	1270492	+	100	99.35	multidrug efflux RND transporter permease subunit BepG	NA	AAN33534.1	AMR	EFFLUX
BO2	NZ_CP065400.1	bmaA	vfdb_brucella_setB	1418631	1420226	-	50.19	89.34	VFG051123 (bmaA) autotransporter outer membrane beta-barrel domain-containing protein [BmaA (VF1339) - Adherence (VFC0001)] [Brucella suis 1330]	Adherence	WP_032449063.1	VIRULENCE	NA
BO2	NZ_CP065399.1	BPE005	vfdb_brucella_setB	843294	843755	-	100	98.48	VFG051235 (BPE005) type IV secretion system effector cyclic nucleotide-binding domain-containing protein [T4SS secreted effectors (VF0695) - Effector delivery system (VFC0086)] [Brucella melitensis bv. 1 str. 16M]	Effector_delivery_system	WP_002965067.1	VIRULENCE	NA
BO2	NZ_CP065400.1	BPE043	vfdb_brucella_setB	920075	924822	-	99.98	97.66	VFG051241 (BPE043) type IV secretion system effector [T4SS secreted effectors (VF0695) - Effector delivery system (VFC0086)] [Brucella canis ATCC 23365]	Effector_delivery_system	WP_004690831.1	VIRULENCE	NA
BO2	NZ_CP065400.1	BPE123	vfdb_brucella_setB	1465065	1465526	+	100	98.48	VFG051248 (BPE123) type IV secretion system effector [T4SS secreted effectors (VF0695) - Effector delivery system (VFC0086)] [Brucella abortus S19]	Effector_delivery_system	WP_002966455.1	VIRULENCE	NA
BO2	NZ_CP065400.1	BPE275	vfdb_brucella_setB	717589	718317	+	100	97.26	VFG051263 (BPE275) type IV secretion system effector rhomboid family intramembrane serine protease [T4SS secreted effectors (VF0695) - Effector delivery system (VFC0086)] [Brucella ovis ATCC 25840]	Effector_delivery_system	WP_002964379.1	VIRULENCE	NA
BO2	NZ_CP065399.1	bspA	vfdb_brucella_setB	1643907	1644482	+	100	99.13	VFG051149 (bspA) type IV secretion system effector DUF2062 domain-containing protein [T4SS secreted effectors (VF0695) - Effector delivery system (VFC0086)] [Brucella melitensis bv. 1 str. 16M]	Effector_delivery_system	WP_002966733.1	VIRULENCE	NA
BO2	NZ_CP065399.1	bspB	vfdb_brucella_setB	1672535	1673098	+	100	98.23	VFG051155 (bspB) type IV secretion system effector BspB [T4SS secreted effectors (VF0695) - Effector delivery system (VFC0086)] [Brucella canis ATCC 23365]	Effector_delivery_system	WP_004688183.1	VIRULENCE	NA
BO2	NZ_CP065399.1	bspC	vfdb_brucella_setB	89362	89775	-	100	97.83	VFG051162 (bspC) type IV secretion system effector BspC [T4SS secreted effectors (VF0695) - Effector delivery system (VFC0086)] [Brucella abortus S19]	Effector_delivery_system	WP_002963960.1	VIRULENCE	NA
BO2	NZ_CP065400.1	bspE	vfdb_brucella_setB	286145	286939	-	100	98.62	VFG051176 (bspE) type IV secretion system effector BspE [T4SS secreted effectors (VF0695) - Effector delivery system (VFC0086)] [Brucella melitensis bv. 1 str. 16M]	Effector_delivery_system	WP_002964749.1	VIRULENCE	NA
BO2	NZ_CP065399.1	bspF	vfdb_brucella_setB	798361	799647	+	100	98.21	VFG051180 (bspF) type IV secretion system effector GNAT family N-acetyltransferase [T4SS secreted effectors (VF0695) - Effector delivery system (VFC0086)] [Brucella abortus S19]	Effector_delivery_system	WP_002967001.1	VIRULENCE	NA
BO2	NZ_CP065400.1	bspJ	vfdb_brucella_setB	1468140	1468671	+	100	97.93	VFG051189 (bspJ) type IV secretion system effector BspJ [T4SS secreted effectors (VF0695) - Effector delivery system (VFC0086)] [Brucella abortus S19]	Effector_delivery_system	WP_002970489.1	VIRULENCE	NA
BO2	NZ_CP065400.1	bspL	vfdb_brucella_setB	456840	457352	-	100	98.44	VFG051197 (bspL) type IV secretion system effector BspL [T4SS secreted effectors (VF0695) - Effector delivery system (VFC0086)] [Brucella abortus S19]	Effector_delivery_system	WP_002964622.1	VIRULENCE	NA
BO2	NZ_CP065399.1	bvrR	vfdb_brucella_setB	905925	906644	+	100	98.75	VFG011627 (bvrR) response regulator transcription factor [BvrR-BvrS (VF0368) - Regulation (VFC0301)] [Brucella melitensis biovar Abortus 2308]	Regulation	WP_002965156	VIRULENCE	NA
BO2	NZ_CP065399.1	bvrS	vfdb_brucella_setB	906755	908560	+	100	98.62	VFG019340 (bvrS) stimulus-sensing domain-containing protein [BvrR-BvrS (VF0368) - Regulation (VFC0301)] [Brucella melitensis ATCC 23457]	Regulation	WP_004684547	VIRULENCE	NA
BO2	NZ_CP065399.1	cgs	vfdb_brucella_setB	1111590	1120193	+	100	98.36	VFG019321 (cgs) cyclic beta 1-2 glucan synthetase [CG (VF0366) - Immune modulation (VFC0258)] [Brucella melitensis ATCC 23457]	Immune_modulation	WP_004686665	VIRULENCE	NA
BO2	NZ_CP065400.1	dhbA	vfdb_brucella_setB	12860	13636	-	100	98.46	VFG011620 (dhbA) 23-dihydro-23-dihydroxybenzoate dehydrogenase [Brucebactin (VF0692) - Nutritional/Metabolic factor (VFC0272)] [Brucella ovis ATCC 25840]	Nutritional/Metabolic_factor	WP_004688790	VIRULENCE	NA
BO2	NZ_CP065400.1	dhbB	vfdb_brucella_setB	13636	14508	-	100	98.17	VFG011615 (dhbB) isochorismatase [Brucebactin (VF0692) - Nutritional/Metabolic factor (VFC0272)] [Brucella ovis ATCC 25840]	Nutritional/Metabolic_factor	WP_002967157	VIRULENCE	NA
BO2	NZ_CP065400.1	dhbC	vfdb_brucella_setB	16286	17461	-	100	97.19	VFG011601 (dhbC) isochorismate synthase MenF [Brucebactin (VF0692) - Nutritional/Metabolic factor (VFC0272)] [Brucella melitensis bv. 1 str. 16M]	Nutritional/Metabolic_factor	WP_004681148	VIRULENCE	NA
BO2	NZ_CP065400.1	dhbE	vfdb_brucella_setB	14560	16179	-	100	98.15	VFG019335 (dhbE) (23-dihydroxybenzoyl)adenylate synthase [Brucebactin (VF0692) - Nutritional/Metabolic factor (VFC0272)] [Brucella melitensis ATCC 23457]	Nutritional/Metabolic_factor	WP_004686826	VIRULENCE	NA
BO2	NZ_CP065400.1	entD	vfdb_brucella_setB	12145	12885	-	100	98.92	VFG011624 (entD) 4'-phosphopantetheinyl transferase [Brucebactin (VF0692) - Nutritional/Metabolic factor (VFC0272)] [Brucella suis 1330]	Nutritional/Metabolic_factor	WP_002967156	VIRULENCE	NA
BO2	NZ_CP065399.1	fabZ	vfdb_brucella_setB	145965	146438	+	100	99.58	VFG011402 (fabZ) (3R)-hydroxymyristoyl ACP dehydratase [LPS (VF0367) - Immune modulation (VFC0258)] [Brucella suis 1330]	Immune_modulation	WP_004688426	VIRULENCE	NA
BO2	NZ_CP065399.1	htrB	vfdb_brucella_setB	108561	109487	-	100	98.92	VFG011420 (htrB) lipid A biosynthesis lauroyl acyltransferase [LPS (VF0367) - Immune modulation (VFC0258)] [Brucella melitensis biovar Abortus 2308]	Immune_modulation	WP_002963981	VIRULENCE	NA
BO2	NZ_CP065400.1	IncQ2_1	plasmidfinder	1235601	1236042	+	98	83.07	IncQ2_1__FJ696404		FJ696404	INC	NA
BO2	NZ_CP065399.1	kdsA	vfdb_brucella_setB	166207	167038	+	99.76	98.44	VFG011414 (kdsA) 2-dehydro-3-deoxyphosphooctonate aldolase [LPS (VF0367) - Immune modulation (VFC0258)] [Brucella melitensis bv. 1 str. 16M]	Immune_modulation	WP_002964262	VIRULENCE	NA
BO2	NZ_CP065399.1	kdsB	vfdb_brucella_setB	1045250	1046005	-	100	98.81	VFG011428 (kdsB) 3-deoxy-manno-octulosonate cytidylyltransferase [LPS (VF0367) - Immune modulation (VFC0258)] [Brucella ovis ATCC 25840]	Immune_modulation	WP_005977566	VIRULENCE	NA
BO2	NZ_CP065399.1	lpsA	vfdb_brucella_setB	1600215	1602326	-	100	97.78	VFG011506 (lpsA) glycosyltransferase [LPS (VF0367) - Immune modulation (VFC0258)] [Brucella melitensis biovar Abortus 2308]	Immune_modulation	WP_002966727	VIRULENCE	NA
BO2	NZ_CP065400.1	lpsB	vfdb_brucella_setB	468110	469174	+	100	97.28	VFG011511 (lpsB/lpcC) Lipopolysaccharide core biosynthesis mannosyltransferase LpcC [LPS (VF0367) - Immune modulation (VFC0258)] [Brucella melitensis biovar Abortus 2308]	Immune_modulation	WP_002964609	VIRULENCE	NA
BO2	NZ_CP065399.1	lpxA	vfdb_brucella_setB	146447	147283	+	100	97.97	VFG011404 (lpxA) UDP-N-acetylglucosamine acyltransferase [LPS (VF0367) - Immune modulation (VFC0258)] [Brucella melitensis bv. 1 str. 16M]	Immune_modulation	WP_002964279	VIRULENCE	NA
BO2	NZ_CP065399.1	lpxB	vfdb_brucella_setB	148163	149350	+	100	97.98	VFG011412 (lpxB) lipid-A-disaccharide synthase [LPS (VF0367) - Immune modulation (VFC0258)] [Brucella suis 1330]	Immune_modulation	WP_002964277	VIRULENCE	NA
BO2	NZ_CP065400.1	lpxC	vfdb_brucella_setB	548303	549163	+	100	97.79	VFG011390 (lpxC) UDP-3-O-[3-hydroxymyristoyl] N-acetylglucosamine deacetylase [LPS (VF0367) - Immune modulation (VFC0258)] [Brucella melitensis biovar Abortus 2308]	Immune_modulation	WP_002964532	VIRULENCE	NA
BO2	NZ_CP065399.1	lpxD	vfdb_brucella_setB	144917	145972	+	100	98.11	VFG011395 (lpxD) UDP-3-O-[3-hydroxymyristoyl] glucosamine N-acyltransferase [LPS (VF0367) - Immune modulation (VFC0258)] [Brucella melitensis biovar Abortus 2308]	Immune_modulation	WP_002964281	VIRULENCE	NA
BO2	NZ_CP065399.1	lpxE	vfdb_brucella_setB	10444	11211	+	100	97.27	VFG011442 (lpxE) phosphatidylglycerophosphatase B [LPS (VF0367) - Immune modulation (VFC0258)] [Brucella suis 1330]	Immune_modulation	WP_004689599	VIRULENCE	NA
BO2	NZ_CP065400.1	lpxK	vfdb_brucella_setB	1370981	1372006	-	100	98.44	VFG011533 (lpxK) tetraacyldisaccharide 4'-kinase [LPS (VF0367) - Immune modulation (VFC0258)] [Brucella melitensis bv. 1 str. 16M]	Immune_modulation	WP_002966366	VIRULENCE	NA
BO2	NZ_CP065399.1	pgm	vfdb_brucella_setB	1066890	1068521	-	100	97.49	VFG011451 (pgm) phosphoglucomutase [LPS (VF0367) - Immune modulation (VFC0258)] [Brucella suis 1330]	Immune_modulation	WP_002967073	VIRULENCE	NA
BO2	NZ_CP065400.1	ricA	vfdb_brucella_setB	715120	715647	+	100	98.48	VFG045340 (ricA) type IV secretion system effector RicA Rab2 interacting conserved protein A [T4SS secreted effectors (VF0695) - Effector delivery system (VFC0086)] [Brucella melitensis bv. 1 str. 16M]	Effector_delivery_system	WP_002964382	VIRULENCE	NA
BO2	NZ_CP065400.1	ugpB	vfdb_brucella_setB	1157450	1158751	+	100	98.39	VFG043534 (ugpB) sn-glycerol-3-phosphate ABC transporter substrate-binding protein UgpB [SP41 (VF0694) - Adherence (VFC0001)] [Brucella melitensis bv. 1 str. 16M]	Adherence	WP_004681934	VIRULENCE	NA
BO2	NZ_CP065400.1	vceA	vfdb_brucella_setB	331156	331472	-	99.69	97.79	VFG041431 (vceA) Type IV secretion system effector VceA [T4SS secreted effectors (VF0695) - Effector delivery system (VFC0086)] [Brucella melitensis bv. 1 str. 16M]	Effector_delivery_system	WP_002964730	VIRULENCE	NA
BO2	NZ_CP065400.1	vceC	vfdb_brucella_setB	933858	935099	-	98.81	96.82	VFG051214 (vceC) type IV secretion system effector VceC [T4SS secreted effectors (VF0695) - Effector delivery system (VFC0086)] [Brucella abortus S19]	Effector_delivery_system	WP_002966824.1	VIRULENCE	NA
BO2	NZ_CP065400.1	vibH	vfdb_brucella_setB	17602	18942	+	100	97.39	VFG011599 (vibH/entF) condensation domain-containing protein [Brucebactin (VF0692) - Nutritional/Metabolic factor (VFC0272)] [Brucella suis 1330]	Nutritional/Metabolic_factor	WP_002966562	VIRULENCE	NA
BO2	NZ_CP065400.1	virB1	vfdb_brucella_setB	1543751	1544467	+	100	98.19	VFG011545 (virB1) type IV secretion system attachment mediating protein VirB1 Homolog [VirB type IV secretion system (VF0365) - Effector delivery system (VFC0086)] [Brucella suis 1330]	Effector_delivery_system	WP_004687568	VIRULENCE	NA
BO2	NZ_CP065400.1	virB10	vfdb_brucella_setB	1551944	1553074	+	98.95	95.19	VFG011590 (virB10) type IV secretion system channel protein VirB10 [VirB type IV secretion system (VF0365) - Effector delivery system (VFC0086)] [Brucella ovis ATCC 25840]	Effector_delivery_system	WP_006014994	VIRULENCE	NA
BO2	NZ_CP065400.1	virB11	vfdb_brucella_setB	1553058	1554143	+	100	98.44	VFG011595 (virB11) type IV secretion system protein ATPase VirB11 [VirB type IV secretion system (VF0365) - Effector delivery system (VFC0086)] [Brucella ovis ATCC 25840]	Effector_delivery_system	WP_002966520	VIRULENCE	NA
BO2	NZ_CP065400.1	virB12	vfdb_brucella_setB	1554289	1554807	+	100	98.07	VFG041369 (virB12) type IV secretion system protein VirB12 [VirB type IV secretion system (VF0365) - Effector delivery system (VFC0086)] [Brucella melitensis bv. 1 str. 16M]	Effector_delivery_system	WP_004681215	VIRULENCE	NA
BO2	NZ_CP065400.1	virB2	vfdb_brucella_setB	1544904	1545211	+	96.86	91.88	VFG011548 (virB2) type IV secretion system protein VirB2 [VirB type IV secretion system (VF0365) - Effector delivery system (VFC0086)] [Brucella melitensis biovar Abortus 2308]	Effector_delivery_system	WP_002967165	VIRULENCE	NA
BO2	NZ_CP065400.1	virB3	vfdb_brucella_setB	1545231	1545581	+	100	99.14	VFG011555 (virB3) type IV secretion system protein VirB3 [VirB type IV secretion system (VF0365) - Effector delivery system (VFC0086)] [Brucella suis 1330]	Effector_delivery_system	WP_002966512	VIRULENCE	NA
BO2	NZ_CP065400.1	virB4	vfdb_brucella_setB	1545581	1548076	+	100	97.64	VFG011560 (virB4) type IV secretion system protein ATPase VirB4 [VirB type IV secretion system (VF0365) - Effector delivery system (VFC0086)] [Brucella suis 1330]	Effector_delivery_system	WP_004688809	VIRULENCE	NA
BO2	NZ_CP065400.1	virB5	vfdb_brucella_setB	1548081	1548797	+	100	94.42	VFG011563 (virB5) type IV secretion system protein VirB5 [VirB type IV secretion system (VF0365) - Effector delivery system (VFC0086)] [Brucella melitensis biovar Abortus 2308]	Effector_delivery_system	WP_006077544	VIRULENCE	NA
BO2	NZ_CP065400.1	virB6	vfdb_brucella_setB	1548979	1550022	+	100	95.88	VFG011570 (virB6) type IV secretion system channel protein VirB6 [VirB type IV secretion system (VF0365) - Effector delivery system (VFC0086)] [Brucella suis 1330]	Effector_delivery_system	WP_002969266	VIRULENCE	NA
BO2	NZ_CP065400.1	virB7	vfdb_brucella_setB	1550186	1550359	+	100	97.7	VFG002214 (virB7) type IV secretion system protein VirB7 [VirB type IV secretion system (VF0365) - Effector delivery system (VFC0086)] [Brucella melitensis bv. 1 str. 16M]	Effector_delivery_system	WP_002966516	VIRULENCE	NA
BO2	NZ_CP065400.1	virB8	vfdb_brucella_setB	1550362	1551081	+	100	94.86	VFG002215 (virB8) type IV secretion system protein VirB8 [VirB type IV secretion system (VF0365) - Effector delivery system (VFC0086)] [Brucella melitensis bv. 1 str. 16M]	Effector_delivery_system	WP_002966517	VIRULENCE	NA
BO2	NZ_CP065400.1	virB9	vfdb_brucella_setB	1551078	1551947	+	100	96.32	VFG011582 (virB9) type IV secretion system channel protein VirB9 [VirB type IV secretion system (VF0365) - Effector delivery system (VFC0086)] [Brucella melitensis biovar Abortus 2308]	Effector_delivery_system	WP_002966518	VIRULENCE	NA
BO2	NZ_CP065400.1	waaA	vfdb_brucella_setB	1372009	1373349	-	100	98.06	VFG019242 (waaA/kdtA) lipid IV(A) 3-deoxy-D-manno-octulosonic acid transferase [LPS (VF0367) - Immune modulation (VFC0258)] [Brucella suis ATCC 23445]	Immune_modulation	WP_002966367	VIRULENCE	NA
BO2	NZ_CP065399.1	wbpL	vfdb_brucella_setB	1506607	1507614	-	100	97.42	VFG011519 (wbpL) undecaprenyl-phosphate alpha-N-acetylglucosaminyltransferase [LPS (VF0367) - Immune modulation (VFC0258)] [Brucella melitensis bv. 1 str. 16M]	Immune_modulation	WP_002963669	VIRULENCE	NA
BO2	NZ_CP065400.1	manCcore	vfdb_brucella_setB	1254416	1255831	+	100	97.95	VFG011528 (manCcore) mannose-1-phosphate guanylyltransferase/mannose-6-phosphate isomerase [LPS (VF0367) - Immune modulation (VFC0258)] [Brucella melitensis bv. 1 str. 16M]	Immune_modulation	WP_004681680	VIRULENCE	NA
BO3	NZ_CP047233.1	manBcore	vfdb_brucella_setB	1030532	1031965	+	100	97.7	VFG019236 (manBcore) phosphomannomutase [LPS (VF0367) - Immune modulation (VFC0258)] [Brucella suis ATCC 23445]	Immune_modulation	WP_004687427	VIRULENCE	NA
BO3	NZ_CP047232.1	acpXL	vfdb_brucella_setB	476684	476920	+	100	100	VFG011430 (acpXL) acyl carrier protein [LPS (VF0367) - Immune modulation (VFC0258)] [Brucella melitensis bv. 1 str. 16M]	Immune_modulation	WP_002963616	VIRULENCE	NA
BO3	NZ_CP047232.1	acpXL	vfdb_brucella_setB	821368	821649	-	100	99.64	VFG011429 (acpXL) acyl carrier protein [LPS (VF0367) - Immune modulation (VFC0258)] [Brucella melitensis bv. 1 str. 16M]	Immune_modulation	WP_002963985	VIRULENCE	NA
BO3	NZ_CP047233.1	BABS19	vfdb_brucella_setB	220258	222243	+	100	98.34	VFG044306 (BABS19_RS15905) TonB-dependent receptor [Direct heme uptake system (VF0693) - Nutritional/Metabolic factor (VFC0272)] [Brucella abortus S19]	Nutritional/Metabolic_factor	WP_002966591	VIRULENCE	NA
BO3	NZ_CP047232.1	bepC	amrfinder	1082293	1083660	-	100	97.59	multidrug efflux RND transporter outer membrane subunit BepC	NA	AAN29871.1	AMR	EFFLUX
BO3	NZ_CP047232.1	bepD	amrfinder	319723	320913	+	100	98.74	multidrug efflux RND transporter periplasmic adaptor subunit BepD	NA	AAN29240.1	AMR	EFFLUX
BO3	NZ_CP047232.1	bepE	amrfinder	320913	324065	+	100	99.24	multidrug efflux RND transporter permease subunit BepE	NA	AAN29241.1	AMR	EFFLUX
BO3	NZ_CP047233.1	bepF	amrfinder	1043577	1044809	+	100	99.27	multidrug efflux RND transporter periplasmic adaptor subunit BepF	NA	AAN33535.1	AMR	EFFLUX
BO3	NZ_CP047233.1	bepG	amrfinder	1044816	1048037	+	100	99.53	multidrug efflux RND transporter permease subunit BepG	NA	AAN33534.1	AMR	EFFLUX
BO3	NZ_CP047233.1	bmaC	vfdb_brucella_setB	268893	279155	-	99.94	98.28	VFG051127 (bmaC) autotransporter outer membrane beta-barrel domain-containing protein [BmaC (VF1341) - Adherence (VFC0001)] [Brucella abortus S19]	Adherence	WP_002967134.1	VIRULENCE	NA
BO3	NZ_CP047232.1	BPE005	vfdb_brucella_setB	2021458	2021919	-	100	98.27	VFG051235 (BPE005) type IV secretion system effector cyclic nucleotide-binding domain-containing protein [T4SS secreted effectors (VF0695) - Effector delivery system (VFC0086)] [Brucella melitensis bv. 1 str. 16M]	Effector_delivery_system	WP_002965067.1	VIRULENCE	NA
BO3	NZ_CP047232.1	BPE043	vfdb_brucella_setB	1011846	1016594	+	100	97.62	VFG051241 (BPE043) type IV secretion system effector [T4SS secreted effectors (VF0695) - Effector delivery system (VFC0086)] [Brucella canis ATCC 23365]	Effector_delivery_system	WP_004690831.1	VIRULENCE	NA
BO3	NZ_CP047233.1	BPE123	vfdb_brucella_setB	85268	85729	+	100	97.83	VFG051248 (BPE123) type IV secretion system effector [T4SS secreted effectors (VF0695) - Effector delivery system (VFC0086)] [Brucella abortus S19]	Effector_delivery_system	WP_002966455.1	VIRULENCE	NA
BO3	NZ_CP047232.1	BPE275	vfdb_brucella_setB	1203943	1204671	-	100	98.49	VFG051263 (BPE275) type IV secretion system effector rhomboid family intramembrane serine protease [T4SS secreted effectors (VF0695) - Effector delivery system (VFC0086)] [Brucella ovis ATCC 25840]	Effector_delivery_system	WP_002964379.1	VIRULENCE	NA
BO3	NZ_CP047232.1	bspA	vfdb_brucella_setB	652795	653370	+	100	98.44	VFG051149 (bspA) type IV secretion system effector DUF2062 domain-containing protein [T4SS secreted effectors (VF0695) - Effector delivery system (VFC0086)] [Brucella melitensis bv. 1 str. 16M]	Effector_delivery_system	WP_002966733.1	VIRULENCE	NA
BO3	NZ_CP047232.1	bspB	vfdb_brucella_setB	681420	681983	+	100	98.4	VFG051155 (bspB) type IV secretion system effector BspB [T4SS secreted effectors (VF0695) - Effector delivery system (VFC0086)] [Brucella canis ATCC 23365]	Effector_delivery_system	WP_004688183.1	VIRULENCE	NA
BO3	NZ_CP047232.1	bspC	vfdb_brucella_setB	790923	791336	-	100	98.79	VFG051164 (bspC) type IV secretion system effector BspC [T4SS secreted effectors (VF0695) - Effector delivery system (VFC0086)] [Brucella canis ATCC 23365]	Effector_delivery_system	WP_002963960.1	VIRULENCE	NA
BO3	NZ_CP047232.1	bspE	vfdb_brucella_setB	1689575	1690369	+	100	98.74	VFG051176 (bspE) type IV secretion system effector BspE [T4SS secreted effectors (VF0695) - Effector delivery system (VFC0086)] [Brucella melitensis bv. 1 str. 16M]	Effector_delivery_system	WP_002964749.1	VIRULENCE	NA
BO3	NZ_CP047232.1	bspF	vfdb_brucella_setB	1958702	1959988	+	100	98.21	VFG051180 (bspF) type IV secretion system effector GNAT family N-acetyltransferase [T4SS secreted effectors (VF0695) - Effector delivery system (VFC0086)] [Brucella abortus S19]	Effector_delivery_system	WP_002967001.1	VIRULENCE	NA
BO3	NZ_CP047233.1	bspJ	vfdb_brucella_setB	88343	88874	+	100	98.5	VFG051189 (bspJ) type IV secretion system effector BspJ [T4SS secreted effectors (VF0695) - Effector delivery system (VFC0086)] [Brucella abortus S19]	Effector_delivery_system	WP_002970489.1	VIRULENCE	NA
BO3	NZ_CP047232.1	bspL	vfdb_brucella_setB	1508890	1509402	+	100	97.47	VFG051197 (bspL) type IV secretion system effector BspL [T4SS secreted effectors (VF0695) - Effector delivery system (VFC0086)] [Brucella abortus S19]	Effector_delivery_system	WP_002964622.1	VIRULENCE	NA
BO3	NZ_CP047232.1	btaE	vfdb_brucella_setB	80541	83756	+	80.36	94.84	VFG051134 (btaE) Trimeric autotransporter adhesin YadA-like family protein [BtaE (VF1342) - Adherence (VFC0001)] [Brucella melitensis biovar Abortus 2308]	Adherence	WP_002969669.1	VIRULENCE	NA
BO3	NZ_CP047232.1	btaF	vfdb_brucella_setB	1860172	1860959	-	70.04	93.91	VFG051139 (btaF) Trimeric autotransporter adhesin YadA-like family protein [BtaF (VF1343) - Adherence (VFC0001)] [Brucella canis ATCC 23365]	Adherence	WP_006132921.1	VIRULENCE	NA
BO3	NZ_CP047232.1	bvrR	vfdb_brucella_setB	2085337	2086056	+	100	98.61	VFG011627 (bvrR) response regulator transcription factor [BvrR-BvrS (VF0368) - Regulation (VFC0301)] [Brucella melitensis biovar Abortus 2308]	Regulation	WP_002965156	VIRULENCE	NA
BO3	NZ_CP047232.1	bvrS	vfdb_brucella_setB	2086167	2087972	+	100	98.56	VFG019340 (bvrS) stimulus-sensing domain-containing protein [BvrR-BvrS (VF0368) - Regulation (VFC0301)] [Brucella melitensis ATCC 23457]	Regulation	WP_004684547	VIRULENCE	NA
BO3	NZ_CP047232.1	cgs	vfdb_brucella_setB	117646	126249	+	100	98.41	VFG019244 (cgs) cyclic beta 1-2 glucan synthetase [CG (VF0366) - Immune modulation (VFC0258)] [Brucella suis ATCC 23445]	Immune_modulation	WP_006071951	VIRULENCE	NA
BO3	NZ_CP047233.1	dhbA	vfdb_brucella_setB	196024	196800	+	100	98.84	VFG011620 (dhbA) 23-dihydro-23-dihydroxybenzoate dehydrogenase [Brucebactin (VF0692) - Nutritional/Metabolic factor (VFC0272)] [Brucella ovis ATCC 25840]	Nutritional/Metabolic_factor	WP_004688790	VIRULENCE	NA
BO3	NZ_CP047233.1	dhbB	vfdb_brucella_setB	195152	196024	+	100	98.74	VFG011615 (dhbB) isochorismatase [Brucebactin (VF0692) - Nutritional/Metabolic factor (VFC0272)] [Brucella ovis ATCC 25840]	Nutritional/Metabolic_factor	WP_002967157	VIRULENCE	NA
BO3	NZ_CP047233.1	dhbC	vfdb_brucella_setB	192199	193374	+	100	97.36	VFG011601 (dhbC) isochorismate synthase MenF [Brucebactin (VF0692) - Nutritional/Metabolic factor (VFC0272)] [Brucella melitensis bv. 1 str. 16M]	Nutritional/Metabolic_factor	WP_004681148	VIRULENCE	NA
BO3	NZ_CP047233.1	dhbE	vfdb_brucella_setB	193481	195100	+	100	98.77	VFG019335 (dhbE) (23-dihydroxybenzoyl)adenylate synthase [Brucebactin (VF0692) - Nutritional/Metabolic factor (VFC0272)] [Brucella melitensis ATCC 23457]	Nutritional/Metabolic_factor	WP_004686826	VIRULENCE	NA
BO3	NZ_CP047233.1	entD	vfdb_brucella_setB	196775	197515	+	100	98.38	VFG011624 (entD) 4'-phosphopantetheinyl transferase [Brucebactin (VF0692) - Nutritional/Metabolic factor (VFC0272)] [Brucella suis 1330]	Nutritional/Metabolic_factor	WP_002967156	VIRULENCE	NA
BO3	NZ_CP047232.1	fabZ	vfdb_brucella_setB	1112867	1113340	-	100	98.73	VFG011402 (fabZ) (3R)-hydroxymyristoyl ACP dehydratase [LPS (VF0367) - Immune modulation (VFC0258)] [Brucella suis 1330]	Immune_modulation	WP_004688426	VIRULENCE	NA
BO3	NZ_CP047232.1	htrB	vfdb_brucella_setB	810195	811121	-	100	98.27	VFG011420 (htrB) lipid A biosynthesis lauroyl acyltransferase [LPS (VF0367) - Immune modulation (VFC0258)] [Brucella melitensis biovar Abortus 2308]	Immune_modulation	WP_002963981	VIRULENCE	NA
BO3	NZ_CP047232.1	kdsA	vfdb_brucella_setB	1091992	1092825	-	100	98.68	VFG011414 (kdsA) 2-dehydro-3-deoxyphosphooctonate aldolase [LPS (VF0367) - Immune modulation (VFC0258)] [Brucella melitensis bv. 1 str. 16M]	Immune_modulation	WP_002964262	VIRULENCE	NA
BO3	NZ_CP047232.1	kdsB	vfdb_brucella_setB	43562	44317	-	100	97.49	VFG011424 (kdsB) 3-deoxy-manno-octulosonate cytidylyltransferase [LPS (VF0367) - Immune modulation (VFC0258)] [Brucella melitensis bv. 1 str. 16M]	Immune_modulation	WP_002971781	VIRULENCE	NA
BO3	NZ_CP047232.1	lpsA	vfdb_brucella_setB	609357	611467	-	99.95	98.11	VFG011506 (lpsA) glycosyltransferase [LPS (VF0367) - Immune modulation (VFC0258)] [Brucella melitensis biovar Abortus 2308]	Immune_modulation	WP_002966727	VIRULENCE	NA
BO3	NZ_CP047232.1	lpsB	vfdb_brucella_setB	1497066	1498130	-	100	97.65	VFG011511 (lpsB/lpcC) Lipopolysaccharide core biosynthesis mannosyltransferase LpcC [LPS (VF0367) - Immune modulation (VFC0258)] [Brucella melitensis biovar Abortus 2308]	Immune_modulation	WP_002964609	VIRULENCE	NA
BO3	NZ_CP047232.1	lpxA	vfdb_brucella_setB	1112022	1112858	-	100	98.09	VFG011404 (lpxA) UDP-N-acetylglucosamine acyltransferase [LPS (VF0367) - Immune modulation (VFC0258)] [Brucella melitensis bv. 1 str. 16M]	Immune_modulation	WP_002964279	VIRULENCE	NA
BO3	NZ_CP047232.1	lpxB	vfdb_brucella_setB	1109955	1111142	-	100	97.73	VFG011412 (lpxB) lipid-A-disaccharide synthase [LPS (VF0367) - Immune modulation (VFC0258)] [Brucella suis 1330]	Immune_modulation	WP_002964277	VIRULENCE	NA
BO3	NZ_CP047232.1	lpxC	vfdb_brucella_setB	1398324	1399184	-	100	97.68	VFG011390 (lpxC) UDP-3-O-[3-hydroxymyristoyl] N-acetylglucosamine deacetylase [LPS (VF0367) - Immune modulation (VFC0258)] [Brucella melitensis biovar Abortus 2308]	Immune_modulation	WP_002964532	VIRULENCE	NA
BO3	NZ_CP047232.1	lpxD	vfdb_brucella_setB	1113333	1114388	-	100	99.15	VFG011395 (lpxD) UDP-3-O-[3-hydroxymyristoyl] glucosamine N-acyltransferase [LPS (VF0367) - Immune modulation (VFC0258)] [Brucella melitensis biovar Abortus 2308]	Immune_modulation	WP_002964281	VIRULENCE	NA
BO3	NZ_CP047232.1	lpxE	vfdb_brucella_setB	711267	712034	+	100	97.14	VFG011442 (lpxE) phosphatidylglycerophosphatase B [LPS (VF0367) - Immune modulation (VFC0258)] [Brucella suis 1330]	Immune_modulation	WP_004689599	VIRULENCE	NA
BO3	NZ_CP047233.1	lpxK	vfdb_brucella_setB	466442	467467	+	100	97.86	VFG011533 (lpxK) tetraacyldisaccharide 4'-kinase [LPS (VF0367) - Immune modulation (VFC0258)] [Brucella melitensis bv. 1 str. 16M]	Immune_modulation	WP_002966366	VIRULENCE	NA
BO3	NZ_CP047233.1	manCcore	vfdb_brucella_setB	1031962	1033377	+	100	97.95	VFG011528 (manCcore) mannose-1-phosphate guanylyltransferase/mannose-6-phosphate isomerase [LPS (VF0367) - Immune modulation (VFC0258)] [Brucella melitensis bv. 1 str. 16M]	Immune_modulation	WP_004681680	VIRULENCE	NA
BO3	NZ_CP047232.1	pgm	vfdb_brucella_setB	65377	67008	-	100	98.28	VFG011451 (pgm) phosphoglucomutase [LPS (VF0367) - Immune modulation (VFC0258)] [Brucella suis 1330]	Immune_modulation	WP_002967073	VIRULENCE	NA
BO3	NZ_CP047232.1	ricA	vfdb_brucella_setB	1206613	1207140	-	100	97.35	VFG045340 (ricA) type IV secretion system effector RicA Rab2 interacting conserved protein A [T4SS secreted effectors (VF0695) - Effector delivery system (VFC0086)] [Brucella melitensis bv. 1 str. 16M]	Effector_delivery_system	WP_002964382	VIRULENCE	NA
BO3	NZ_CP047233.1	ugpB	vfdb_brucella_setB	856802	858103	+	100	98.69	VFG043534 (ugpB) sn-glycerol-3-phosphate ABC transporter substrate-binding protein UgpB [SP41 (VF0694) - Adherence (VFC0001)] [Brucella melitensis bv. 1 str. 16M]	Adherence	WP_004681934	VIRULENCE	NA
BO3	NZ_CP047232.1	vceA	vfdb_brucella_setB	1654303	1654620	+	100	97.48	VFG041431 (vceA) Type IV secretion system effector VceA [T4SS secreted effectors (VF0695) - Effector delivery system (VFC0086)] [Brucella melitensis bv. 1 str. 16M]	Effector_delivery_system	WP_002964730	VIRULENCE	NA
BO3	NZ_CP047232.1	vceC	vfdb_brucella_setB	1001550	1002806	+	100	97.53	VFG051214 (vceC) type IV secretion system effector VceC [T4SS secreted effectors (VF0695) - Effector delivery system (VFC0086)] [Brucella abortus S19]	Effector_delivery_system	WP_002966824.1	VIRULENCE	NA
BO3	NZ_CP047233.1	vibH	vfdb_brucella_setB	190718	192058	-	100	97.84	VFG011599 (vibH/entF) condensation domain-containing protein [Brucebactin (VF0692) - Nutritional/Metabolic factor (VFC0272)] [Brucella suis 1330]	Nutritional/Metabolic_factor	WP_002966562	VIRULENCE	NA
BO3	NZ_CP047233.1	virB1	vfdb_brucella_setB	139953	140669	+	100	98.19	VFG011545 (virB1) type IV secretion system attachment mediating protein VirB1 Homolog [VirB type IV secretion system (VF0365) - Effector delivery system (VFC0086)] [Brucella suis 1330]	Effector_delivery_system	WP_004687568	VIRULENCE	NA
BO3	NZ_CP047233.1	virB10	vfdb_brucella_setB	148146	149276	+	98.95	94.84	VFG011590 (virB10) type IV secretion system channel protein VirB10 [VirB type IV secretion system (VF0365) - Effector delivery system (VFC0086)] [Brucella ovis ATCC 25840]	Effector_delivery_system	WP_006014994	VIRULENCE	NA
BO3	NZ_CP047233.1	virB11	vfdb_brucella_setB	149260	150345	+	100	98.8	VFG011595 (virB11) type IV secretion system protein ATPase VirB11 [VirB type IV secretion system (VF0365) - Effector delivery system (VFC0086)] [Brucella ovis ATCC 25840]	Effector_delivery_system	WP_002966520	VIRULENCE	NA
BO3	NZ_CP047233.1	virB12	vfdb_brucella_setB	150491	151008	+	99.81	97.88	VFG041369 (virB12) type IV secretion system protein VirB12 [VirB type IV secretion system (VF0365) - Effector delivery system (VFC0086)] [Brucella melitensis bv. 1 str. 16M]	Effector_delivery_system	WP_004681215	VIRULENCE	NA
BO3	NZ_CP047233.1	virB2	vfdb_brucella_setB	141106	141413	+	96.86	92.53	VFG011548 (virB2) type IV secretion system protein VirB2 [VirB type IV secretion system (VF0365) - Effector delivery system (VFC0086)] [Brucella melitensis biovar Abortus 2308]	Effector_delivery_system	WP_002967165	VIRULENCE	NA
BO3	NZ_CP047233.1	virB3	vfdb_brucella_setB	141433	141783	+	100	96.3	VFG002210 (virB3) type IV secretion system protein VirB3 [VirB type IV secretion system (VF0365) - Effector delivery system (VFC0086)] [Brucella melitensis bv. 1 str. 16M]	Effector_delivery_system	WP_002966512	VIRULENCE	NA
BO3	NZ_CP047233.1	virB4	vfdb_brucella_setB	141783	144278	+	100	97.24	VFG011558 (virB4) type IV secretion system protein ATPase VirB4 [VirB type IV secretion system (VF0365) - Effector delivery system (VFC0086)] [Brucella melitensis biovar Abortus 2308]	Effector_delivery_system	WP_002966513	VIRULENCE	NA
BO3	NZ_CP047233.1	virB5	vfdb_brucella_setB	144283	144999	+	100	94.7	VFG011563 (virB5) type IV secretion system protein VirB5 [VirB type IV secretion system (VF0365) - Effector delivery system (VFC0086)] [Brucella melitensis biovar Abortus 2308]	Effector_delivery_system	WP_006077544	VIRULENCE	NA
BO3	NZ_CP047233.1	virB6	vfdb_brucella_setB	145181	146224	+	100	96.07	VFG011570 (virB6) type IV secretion system channel protein VirB6 [VirB type IV secretion system (VF0365) - Effector delivery system (VFC0086)] [Brucella suis 1330]	Effector_delivery_system	WP_002969266	VIRULENCE	NA
BO3	NZ_CP047233.1	virB7	vfdb_brucella_setB	146388	146561	+	100	95.98	VFG002214 (virB7) type IV secretion system protein VirB7 [VirB type IV secretion system (VF0365) - Effector delivery system (VFC0086)] [Brucella melitensis bv. 1 str. 16M]	Effector_delivery_system	WP_002966516	VIRULENCE	NA
BO3	NZ_CP047233.1	virB8	vfdb_brucella_setB	146564	147283	+	100	95	VFG002215 (virB8) type IV secretion system protein VirB8 [VirB type IV secretion system (VF0365) - Effector delivery system (VFC0086)] [Brucella melitensis bv. 1 str. 16M]	Effector_delivery_system	WP_002966517	VIRULENCE	NA
BO3	NZ_CP047233.1	virB9	vfdb_brucella_setB	147280	148149	+	100	95.86	VFG011582 (virB9) type IV secretion system channel protein VirB9 [VirB type IV secretion system (VF0365) - Effector delivery system (VFC0086)] [Brucella melitensis biovar Abortus 2308]	Effector_delivery_system	WP_002966518	VIRULENCE	NA
BO3	NZ_CP047233.1	waaA	vfdb_brucella_setB	465099	466439	+	100	98.14	VFG019242 (waaA/kdtA) lipid IV(A) 3-deoxy-D-manno-octulosonic acid transferase [LPS (VF0367) - Immune modulation (VFC0258)] [Brucella suis ATCC 23445]	Immune_modulation	WP_002966367	VIRULENCE	NA
BO3	NZ_CP047232.1	wbpL	vfdb_brucella_setB	530707	531714	-	100	97.52	VFG011519 (wbpL) undecaprenyl-phosphate alpha-N-acetylglucosaminyltransferase [LPS (VF0367) - Immune modulation (VFC0258)] [Brucella melitensis bv. 1 str. 16M]	Immune_modulation	WP_002963669	VIRULENCE	NA
CVUAS_1139.3	gnl|DSMZ|ctg.s1.000000F_consensus	acpXL	vfdb_brucella_setB	470735	470971	+	100	100	VFG011430 (acpXL) acyl carrier protein [LPS (VF0367) - Immune modulation (VFC0258)] [Brucella melitensis bv. 1 str. 16M]	Immune_modulation	WP_002963616	VIRULENCE	NA
CVUAS_1139.3	gnl|DSMZ|ctg.s1.000000F_consensus	acpXL	vfdb_brucella_setB	821629	821910	-	100	99.64	VFG011429 (acpXL) acyl carrier protein [LPS (VF0367) - Immune modulation (VFC0258)] [Brucella melitensis bv. 1 str. 16M]	Immune_modulation	WP_002963985	VIRULENCE	NA
CVUAS_1139.3	gnl|DSMZ|ctg.s1.000000F_consensus	fabZ	vfdb_brucella_setB	854384	854857	+	100	98.73	VFG011402 (fabZ) (3R)-hydroxymyristoyl ACP dehydratase [LPS (VF0367) - Immune modulation (VFC0258)] [Brucella suis 1330]	Immune_modulation	WP_004688426	VIRULENCE	NA
CVUAS_1139.3	gnl|DSMZ|ctg.s1.000001F_consensus	BABS19	vfdb_brucella_setB	1257207	1259192	-	100	97.89	VFG044306 (BABS19_RS15905) TonB-dependent receptor [Direct heme uptake system (VF0693) - Nutritional/Metabolic factor (VFC0272)] [Brucella abortus S19]	Nutritional/Metabolic_factor	WP_002966591	VIRULENCE	NA
CVUAS_1139.3	gnl|DSMZ|ctg.s1.000000F_consensus	bepC	amrfinder	1070686	1072053	-	100	98.46	multidrug efflux RND transporter outer membrane subunit BepC	NA	AAN29871.1	AMR	EFFLUX
CVUAS_1139.3	gnl|DSMZ|ctg.s1.000000F_consensus	bepD	amrfinder	312236	313426	+	100	98.99	multidrug efflux RND transporter periplasmic adaptor subunit BepD	NA	AAN29240.1	AMR	EFFLUX
CVUAS_1139.3	gnl|DSMZ|ctg.s1.000000F_consensus	bepE	amrfinder	313426	316584	+	100	99.05	multidrug efflux RND transporter permease subunit BepE	NA	AAN29241.1	AMR	EFFLUX
CVUAS_1139.3	gnl|DSMZ|ctg.s1.000001F_consensus	bepF	amrfinder	930950	932182	+	100	98.78	multidrug efflux RND transporter periplasmic adaptor subunit BepF	NA	AAN33535.1	AMR	EFFLUX
CVUAS_1139.3	gnl|DSMZ|ctg.s1.000001F_consensus	bepG	amrfinder	932189	935410	+	100	99.35	multidrug efflux RND transporter permease subunit BepG	NA	AAN33534.1	AMR	EFFLUX
CVUAS_1139.3	gnl|DSMZ|ctg.s1.000001F_consensus	bmaA	vfdb_brucella_setB	1080785	1082386	-	50.38	89.07	VFG051123 (bmaA) autotransporter outer membrane beta-barrel domain-containing protein [BmaA (VF1339) - Adherence (VFC0001)] [Brucella suis 1330]	Adherence	WP_032449063.1	VIRULENCE	NA
CVUAS_1139.3	gnl|DSMZ|ctg.s1.000000F_consensus	BPE005	vfdb_brucella_setB	2025606	2026067	-	100	97.4	VFG051235 (BPE005) type IV secretion system effector cyclic nucleotide-binding domain-containing protein [T4SS secreted effectors (VF0695) - Effector delivery system (VFC0086)] [Brucella melitensis bv. 1 str. 16M]	Effector_delivery_system	WP_002965067.1	VIRULENCE	NA
CVUAS_1139.3	gnl|DSMZ|ctg.s1.000000F_consensus	BPE043	vfdb_brucella_setB	969635	974383	-	100	97.35	VFG051241 (BPE043) type IV secretion system effector [T4SS secreted effectors (VF0695) - Effector delivery system (VFC0086)] [Brucella canis ATCC 23365]	Effector_delivery_system	WP_004690831.1	VIRULENCE	NA
CVUAS_1139.3	gnl|DSMZ|ctg.s1.000001F_consensus	BPE123	vfdb_brucella_setB	1128039	1128500	+	100	97.62	VFG051248 (BPE123) type IV secretion system effector [T4SS secreted effectors (VF0695) - Effector delivery system (VFC0086)] [Brucella abortus S19]	Effector_delivery_system	WP_002966455.1	VIRULENCE	NA
CVUAS_1139.3	gnl|DSMZ|ctg.s1.000000F_consensus	BPE275	vfdb_brucella_setB	1216412	1217140	-	100	97.94	VFG051263 (BPE275) type IV secretion system effector rhomboid family intramembrane serine protease [T4SS secreted effectors (VF0695) - Effector delivery system (VFC0086)] [Brucella ovis ATCC 25840]	Effector_delivery_system	WP_002964379.1	VIRULENCE	NA
CVUAS_1139.3	gnl|DSMZ|ctg.s1.000000F_consensus	bspA	vfdb_brucella_setB	659080	659655	+	100	98.96	VFG051149 (bspA) type IV secretion system effector DUF2062 domain-containing protein [T4SS secreted effectors (VF0695) - Effector delivery system (VFC0086)] [Brucella melitensis bv. 1 str. 16M]	Effector_delivery_system	WP_002966733.1	VIRULENCE	NA
CVUAS_1139.3	gnl|DSMZ|ctg.s1.000000F_consensus	bspB	vfdb_brucella_setB	687707	688270	+	100	98.05	VFG051155 (bspB) type IV secretion system effector BspB [T4SS secreted effectors (VF0695) - Effector delivery system (VFC0086)] [Brucella canis ATCC 23365]	Effector_delivery_system	WP_004688183.1	VIRULENCE	NA
CVUAS_1139.3	gnl|DSMZ|ctg.s1.000000F_consensus	bspC	vfdb_brucella_setB	797814	798227	-	100	98.55	VFG051164 (bspC) type IV secretion system effector BspC [T4SS secreted effectors (VF0695) - Effector delivery system (VFC0086)] [Brucella canis ATCC 23365]	Effector_delivery_system	WP_002963960.1	VIRULENCE	NA
CVUAS_1139.3	gnl|DSMZ|ctg.s1.000000F_consensus	bspE	vfdb_brucella_setB	1691106	1691900	+	100	99.12	VFG051176 (bspE) type IV secretion system effector BspE [T4SS secreted effectors (VF0695) - Effector delivery system (VFC0086)] [Brucella melitensis bv. 1 str. 16M]	Effector_delivery_system	WP_002964749.1	VIRULENCE	NA
CVUAS_1139.3	gnl|DSMZ|ctg.s1.000000F_consensus	bspF	vfdb_brucella_setB	1980674	1981960	+	100	98.14	VFG051180 (bspF) type IV secretion system effector GNAT family N-acetyltransferase [T4SS secreted effectors (VF0695) - Effector delivery system (VFC0086)] [Brucella abortus S19]	Effector_delivery_system	WP_002967001.1	VIRULENCE	NA
CVUAS_1139.3	gnl|DSMZ|ctg.s1.000001F_consensus	bspJ	vfdb_brucella_setB	1131114	1131645	+	100	98.5	VFG051189 (bspJ) type IV secretion system effector BspJ [T4SS secreted effectors (VF0695) - Effector delivery system (VFC0086)] [Brucella abortus S19]	Effector_delivery_system	WP_002970489.1	VIRULENCE	NA
CVUAS_1139.3	gnl|DSMZ|ctg.s1.000000F_consensus	bspL	vfdb_brucella_setB	1526642	1527154	+	100	97.86	VFG051197 (bspL) type IV secretion system effector BspL [T4SS secreted effectors (VF0695) - Effector delivery system (VFC0086)] [Brucella abortus S19]	Effector_delivery_system	WP_002964622.1	VIRULENCE	NA
CVUAS_1139.3	gnl|DSMZ|ctg.s1.000000F_consensus	btpA	vfdb_brucella_setB	269523	270350	-	100	100	VFG051275 (btpA) Tir domain containing protein BtpA [BtpA/Btp1/TcpB (VF0412) - Immune modulation (VFC0258)] [Brucella abortus bv. 1 str. 9-941]	Immune_modulation	WP_002965528.1	VIRULENCE	NA
CVUAS_1139.3	gnl|DSMZ|ctg.s1.000000F_consensus	bvrR	vfdb_brucella_setB	2107038	2107757	+	100	98.61	VFG011627 (bvrR) response regulator transcription factor [BvrR-BvrS (VF0368) - Regulation (VFC0301)] [Brucella melitensis biovar Abortus 2308]	Regulation	WP_002965156	VIRULENCE	NA
CVUAS_1139.3	gnl|DSMZ|ctg.s1.000000F_consensus	bvrS	vfdb_brucella_setB	2107867	2109672	+	100	98.95	VFG019340 (bvrS) stimulus-sensing domain-containing protein [BvrR-BvrS (VF0368) - Regulation (VFC0301)] [Brucella melitensis ATCC 23457]	Regulation	WP_004684547	VIRULENCE	NA
CVUAS_1139.3	gnl|DSMZ|ctg.s1.000000F_consensus	cgs	vfdb_brucella_setB	109594	118197	+	100	98.23	VFG019321 (cgs) cyclic beta 1-2 glucan synthetase [CG (VF0366) - Immune modulation (VFC0258)] [Brucella melitensis ATCC 23457]	Immune_modulation	WP_004686665	VIRULENCE	NA
CVUAS_1139.3	gnl|DSMZ|ctg.s1.000001F_consensus	dhbA	vfdb_brucella_setB	12200	12976	-	100	98.71	VFG011620 (dhbA) 23-dihydro-23-dihydroxybenzoate dehydrogenase [Brucebactin (VF0692) - Nutritional/Metabolic factor (VFC0272)] [Brucella ovis ATCC 25840]	Nutritional/Metabolic_factor	WP_004688790	VIRULENCE	NA
CVUAS_1139.3	gnl|DSMZ|ctg.s1.000001F_consensus	dhbB	vfdb_brucella_setB	12976	13848	-	100	98.62	VFG011615 (dhbB) isochorismatase [Brucebactin (VF0692) - Nutritional/Metabolic factor (VFC0272)] [Brucella ovis ATCC 25840]	Nutritional/Metabolic_factor	WP_002967157	VIRULENCE	NA
CVUAS_1139.3	gnl|DSMZ|ctg.s1.000001F_consensus	dhbC	vfdb_brucella_setB	15626	16801	-	100	97.79	VFG011601 (dhbC) isochorismate synthase MenF [Brucebactin (VF0692) - Nutritional/Metabolic factor (VFC0272)] [Brucella melitensis bv. 1 str. 16M]	Nutritional/Metabolic_factor	WP_004681148	VIRULENCE	NA
CVUAS_1139.3	gnl|DSMZ|ctg.s1.000001F_consensus	dhbE	vfdb_brucella_setB	13900	15519	-	100	98.21	VFG019335 (dhbE) (23-dihydroxybenzoyl)adenylate synthase [Brucebactin (VF0692) - Nutritional/Metabolic factor (VFC0272)] [Brucella melitensis ATCC 23457]	Nutritional/Metabolic_factor	WP_004686826	VIRULENCE	NA
CVUAS_1139.3	gnl|DSMZ|ctg.s1.000001F_consensus	entD	vfdb_brucella_setB	11485	12225	-	100	98.25	VFG011624 (entD) 4'-phosphopantetheinyl transferase [Brucebactin (VF0692) - Nutritional/Metabolic factor (VFC0272)] [Brucella suis 1330]	Nutritional/Metabolic_factor	WP_002967156	VIRULENCE	NA
CVUAS_1139.3	gnl|DSMZ|ctg.s1.000000F_consensus	htrB	vfdb_brucella_setB	816968	817894	-	100	98.49	VFG011420 (htrB) lipid A biosynthesis lauroyl acyltransferase [LPS (VF0367) - Immune modulation (VFC0258)] [Brucella melitensis biovar Abortus 2308]	Immune_modulation	WP_002963981	VIRULENCE	NA
CVUAS_1139.3	gnl|DSMZ|ctg.s1.000000F_consensus	kdsA	vfdb_brucella_setB	875664	876495	+	99.76	98.44	VFG011414 (kdsA) 2-dehydro-3-deoxyphosphooctonate aldolase [LPS (VF0367) - Immune modulation (VFC0258)] [Brucella melitensis bv. 1 str. 16M]	Immune_modulation	WP_002964262	VIRULENCE	NA
CVUAS_1139.3	gnl|DSMZ|ctg.s1.000000F_consensus	kdsB	vfdb_brucella_setB	42275	43030	-	100	97.88	VFG011428 (kdsB) 3-deoxy-manno-octulosonate cytidylyltransferase [LPS (VF0367) - Immune modulation (VFC0258)] [Brucella ovis ATCC 25840]	Immune_modulation	WP_005977566	VIRULENCE	NA
CVUAS_1139.3	gnl|DSMZ|ctg.s1.000000F_consensus	lpsA	vfdb_brucella_setB	612669	614780	-	100	98.06	VFG011506 (lpsA) glycosyltransferase [LPS (VF0367) - Immune modulation (VFC0258)] [Brucella melitensis biovar Abortus 2308]	Immune_modulation	WP_002966727	VIRULENCE	NA
CVUAS_1139.3	gnl|DSMZ|ctg.s1.000000F_consensus	lpsB	vfdb_brucella_setB	1514820	1515884	-	100	97.47	VFG011511 (lpsB/lpcC) Lipopolysaccharide core biosynthesis mannosyltransferase LpcC [LPS (VF0367) - Immune modulation (VFC0258)] [Brucella melitensis biovar Abortus 2308]	Immune_modulation	WP_002964609	VIRULENCE	NA
CVUAS_1139.3	gnl|DSMZ|ctg.s1.000000F_consensus	lpxA	vfdb_brucella_setB	854866	855702	+	100	97.61	VFG011404 (lpxA) UDP-N-acetylglucosamine acyltransferase [LPS (VF0367) - Immune modulation (VFC0258)] [Brucella melitensis bv. 1 str. 16M]	Immune_modulation	WP_002964279	VIRULENCE	NA
CVUAS_1139.3	gnl|DSMZ|ctg.s1.000000F_consensus	lpxB	vfdb_brucella_setB	856582	857769	+	100	97.98	VFG011412 (lpxB) lipid-A-disaccharide synthase [LPS (VF0367) - Immune modulation (VFC0258)] [Brucella suis 1330]	Immune_modulation	WP_002964277	VIRULENCE	NA
CVUAS_1139.3	gnl|DSMZ|ctg.s1.000000F_consensus	lpxC	vfdb_brucella_setB	1395630	1396490	-	100	98.49	VFG011390 (lpxC) UDP-3-O-[3-hydroxymyristoyl] N-acetylglucosamine deacetylase [LPS (VF0367) - Immune modulation (VFC0258)] [Brucella melitensis biovar Abortus 2308]	Immune_modulation	WP_002964532	VIRULENCE	NA
CVUAS_1139.3	gnl|DSMZ|ctg.s1.000000F_consensus	lpxD	vfdb_brucella_setB	853336	854391	+	100	98.2	VFG011395 (lpxD) UDP-3-O-[3-hydroxymyristoyl] glucosamine N-acyltransferase [LPS (VF0367) - Immune modulation (VFC0258)] [Brucella melitensis biovar Abortus 2308]	Immune_modulation	WP_002964281	VIRULENCE	NA
CVUAS_1139.3	gnl|DSMZ|ctg.s1.000000F_consensus	lpxE	vfdb_brucella_setB	718928	719695	+	100	97.4	VFG011442 (lpxE) phosphatidylglycerophosphatase B [LPS (VF0367) - Immune modulation (VFC0258)] [Brucella suis 1330]	Immune_modulation	WP_004689599	VIRULENCE	NA
CVUAS_1139.3	gnl|DSMZ|ctg.s1.000001F_consensus	lpxK	vfdb_brucella_setB	1036625	1037650	-	100	98.05	VFG011533 (lpxK) tetraacyldisaccharide 4'-kinase [LPS (VF0367) - Immune modulation (VFC0258)] [Brucella melitensis bv. 1 str. 16M]	Immune_modulation	WP_002966366	VIRULENCE	NA
CVUAS_1139.3	gnl|DSMZ|ctg.s1.000001F_consensus	manBcore	vfdb_brucella_setB	917908	919341	+	100	97.84	VFG019236 (manBcore) phosphomannomutase [LPS (VF0367) - Immune modulation (VFC0258)] [Brucella suis ATCC 23445]	Immune_modulation	WP_004687427	VIRULENCE	NA
CVUAS_1139.3	gnl|DSMZ|ctg.s1.000001F_consensus	manCcore	vfdb_brucella_setB	919338	920753	+	100	97.67	VFG011528 (manCcore) mannose-1-phosphate guanylyltransferase/mannose-6-phosphate isomerase [LPS (VF0367) - Immune modulation (VFC0258)] [Brucella melitensis bv. 1 str. 16M]	Immune_modulation	WP_004681680	VIRULENCE	NA
CVUAS_1139.3	gnl|DSMZ|ctg.s1.000000F_consensus	pgm	vfdb_brucella_setB	65322	66953	-	100	97.79	VFG011451 (pgm) phosphoglucomutase [LPS (VF0367) - Immune modulation (VFC0258)] [Brucella suis 1330]	Immune_modulation	WP_002967073	VIRULENCE	NA
CVUAS_1139.3	gnl|DSMZ|ctg.s1.000000F_consensus	ricA	vfdb_brucella_setB	1219084	1219611	-	100	98.3	VFG045340 (ricA) type IV secretion system effector RicA Rab2 interacting conserved protein A [T4SS secreted effectors (VF0695) - Effector delivery system (VFC0086)] [Brucella melitensis bv. 1 str. 16M]	Effector_delivery_system	WP_002964382	VIRULENCE	NA
CVUAS_1139.3	gnl|DSMZ|ctg.s1.000001F_consensus	ugpB	vfdb_brucella_setB	836983	838284	+	100	98.69	VFG043534 (ugpB) sn-glycerol-3-phosphate ABC transporter substrate-binding protein UgpB [SP41 (VF0694) - Adherence (VFC0001)] [Brucella melitensis bv. 1 str. 16M]	Adherence	WP_004681934	VIRULENCE	NA
CVUAS_1139.3	gnl|DSMZ|ctg.s1.000000F_consensus	vceA	vfdb_brucella_setB	1653755	1654072	+	100	97.8	VFG041431 (vceA) Type IV secretion system effector VceA [T4SS secreted effectors (VF0695) - Effector delivery system (VFC0086)] [Brucella melitensis bv. 1 str. 16M]	Effector_delivery_system	WP_002964730	VIRULENCE	NA
CVUAS_1139.3	gnl|DSMZ|ctg.s1.000000F_consensus	vceC	vfdb_brucella_setB	983421	984662	-	98.81	96.9	VFG051214 (vceC) type IV secretion system effector VceC [T4SS secreted effectors (VF0695) - Effector delivery system (VFC0086)] [Brucella abortus S19]	Effector_delivery_system	WP_002966824.1	VIRULENCE	NA
CVUAS_1139.3	gnl|DSMZ|ctg.s1.000001F_consensus	vibH	vfdb_brucella_setB	16942	18282	+	100	98.43	VFG011599 (vibH/entF) condensation domain-containing protein [Brucebactin (VF0692) - Nutritional/Metabolic factor (VFC0272)] [Brucella suis 1330]	Nutritional/Metabolic_factor	WP_002966562	VIRULENCE	NA
CVUAS_1139.3	gnl|DSMZ|ctg.s1.000001F_consensus	virB1	vfdb_brucella_setB	1209337	1210053	+	100	98.05	VFG011545 (virB1) type IV secretion system attachment mediating protein VirB1 Homolog [VirB type IV secretion system (VF0365) - Effector delivery system (VFC0086)] [Brucella suis 1330]	Effector_delivery_system	WP_004687568	VIRULENCE	NA
CVUAS_1139.3	gnl|DSMZ|ctg.s1.000001F_consensus	virB10	vfdb_brucella_setB	1217530	1218660	+	98.95	95.54	VFG011590 (virB10) type IV secretion system channel protein VirB10 [VirB type IV secretion system (VF0365) - Effector delivery system (VFC0086)] [Brucella ovis ATCC 25840]	Effector_delivery_system	WP_006014994	VIRULENCE	NA
CVUAS_1139.3	gnl|DSMZ|ctg.s1.000001F_consensus	virB11	vfdb_brucella_setB	1218644	1219729	+	100	98.53	VFG002218 (virB11) type IV secretion system protein ATPase VirB11 [VirB type IV secretion system (VF0365) - Effector delivery system (VFC0086)] [Brucella melitensis bv. 1 str. 16M]	Effector_delivery_system	WP_005972055	VIRULENCE	NA
CVUAS_1139.3	gnl|DSMZ|ctg.s1.000001F_consensus	virB12	vfdb_brucella_setB	1219875	1220393	+	100	99.04	VFG041369 (virB12) type IV secretion system protein VirB12 [VirB type IV secretion system (VF0365) - Effector delivery system (VFC0086)] [Brucella melitensis bv. 1 str. 16M]	Effector_delivery_system	WP_004681215	VIRULENCE	NA
CVUAS_1139.3	gnl|DSMZ|ctg.s1.000001F_consensus	virB2	vfdb_brucella_setB	1210490	1210797	+	96.86	92.21	VFG011548 (virB2) type IV secretion system protein VirB2 [VirB type IV secretion system (VF0365) - Effector delivery system (VFC0086)] [Brucella melitensis biovar Abortus 2308]	Effector_delivery_system	WP_002967165	VIRULENCE	NA
CVUAS_1139.3	gnl|DSMZ|ctg.s1.000001F_consensus	virB3	vfdb_brucella_setB	1210817	1211167	+	100	96.3	VFG002210 (virB3) type IV secretion system protein VirB3 [VirB type IV secretion system (VF0365) - Effector delivery system (VFC0086)] [Brucella melitensis bv. 1 str. 16M]	Effector_delivery_system	WP_002966512	VIRULENCE	NA
CVUAS_1139.3	gnl|DSMZ|ctg.s1.000001F_consensus	virB4	vfdb_brucella_setB	1211167	1213662	+	100	97.72	VFG011558 (virB4) type IV secretion system protein ATPase VirB4 [VirB type IV secretion system (VF0365) - Effector delivery system (VFC0086)] [Brucella melitensis biovar Abortus 2308]	Effector_delivery_system	WP_002966513	VIRULENCE	NA
CVUAS_1139.3	gnl|DSMZ|ctg.s1.000001F_consensus	virB5	vfdb_brucella_setB	1213667	1214383	+	100	94.7	VFG002212 (virB5) type IV secretion system protein VirB5 [VirB type IV secretion system (VF0365) - Effector delivery system (VFC0086)] [Brucella melitensis bv. 1 str. 16M]	Effector_delivery_system	WP_002966514	VIRULENCE	NA
CVUAS_1139.3	gnl|DSMZ|ctg.s1.000001F_consensus	virB6	vfdb_brucella_setB	1214565	1215608	+	100	95.98	VFG011570 (virB6) type IV secretion system channel protein VirB6 [VirB type IV secretion system (VF0365) - Effector delivery system (VFC0086)] [Brucella suis 1330]	Effector_delivery_system	WP_002969266	VIRULENCE	NA
CVUAS_1139.3	gnl|DSMZ|ctg.s1.000001F_consensus	virB7	vfdb_brucella_setB	1215772	1215945	+	100	97.7	VFG002214 (virB7) type IV secretion system protein VirB7 [VirB type IV secretion system (VF0365) - Effector delivery system (VFC0086)] [Brucella melitensis bv. 1 str. 16M]	Effector_delivery_system	WP_002966516	VIRULENCE	NA
CVUAS_1139.3	gnl|DSMZ|ctg.s1.000001F_consensus	virB8	vfdb_brucella_setB	1215948	1216667	+	100	94.86	VFG002215 (virB8) type IV secretion system protein VirB8 [VirB type IV secretion system (VF0365) - Effector delivery system (VFC0086)] [Brucella melitensis bv. 1 str. 16M]	Effector_delivery_system	WP_002966517	VIRULENCE	NA
CVUAS_1139.3	gnl|DSMZ|ctg.s1.000001F_consensus	virB9	vfdb_brucella_setB	1216664	1217533	+	100	95.4	VFG011582 (virB9) type IV secretion system channel protein VirB9 [VirB type IV secretion system (VF0365) - Effector delivery system (VFC0086)] [Brucella melitensis biovar Abortus 2308]	Effector_delivery_system	WP_002966518	VIRULENCE	NA
CVUAS_1139.3	gnl|DSMZ|ctg.s1.000001F_consensus	waaA	vfdb_brucella_setB	1037653	1038993	-	100	98.73	VFG019242 (waaA/kdtA) lipid IV(A) 3-deoxy-D-manno-octulosonic acid transferase [LPS (VF0367) - Immune modulation (VFC0258)] [Brucella suis ATCC 23445]	Immune_modulation	WP_002966367	VIRULENCE	NA
CVUAS_1139.3	gnl|DSMZ|ctg.s1.000000F_consensus	wbpL	vfdb_brucella_setB	524697	525704	-	100	96.43	VFG011519 (wbpL) undecaprenyl-phosphate alpha-N-acetylglucosaminyltransferase [LPS (VF0367) - Immune modulation (VFC0258)] [Brucella melitensis bv. 1 str. 16M]	Immune_modulation	WP_002963669	VIRULENCE	NA
FO700662	1218315.22.con.0008	acpXL	vfdb_brucella_setB	18513	18794	-	100	99.64	VFG011429 (acpXL) acyl carrier protein [LPS (VF0367) - Immune modulation (VFC0258)] [Brucella melitensis bv. 1 str. 16M]	Immune_modulation	WP_002963985	VIRULENCE	NA
FO700662	1218315.22.con.0013	acpXL	vfdb_brucella_setB	65104	65340	-	100	100	VFG011430 (acpXL) acyl carrier protein [LPS (VF0367) - Immune modulation (VFC0258)] [Brucella melitensis bv. 1 str. 16M]	Immune_modulation	WP_002963616	VIRULENCE	NA
FO700662	1218315.22.con.0008	fabZ	vfdb_brucella_setB	51708	52181	+	100	99.16	VFG011402 (fabZ) (3R)-hydroxymyristoyl ACP dehydratase [LPS (VF0367) - Immune modulation (VFC0258)] [Brucella suis 1330]	Immune_modulation	WP_004688426	VIRULENCE	NA
FO700662	1218315.22.con.0013	gmd	vfdb_brucella_setB	1225	2313	+	100	99.63	VFG011478 (gmd) GDP-mannose 46-dehydratase [LPS (VF0367) - Immune modulation (VFC0258)] [Brucella suis 1330]	Immune_modulation	WP_002963680	VIRULENCE	NA
FO700662	1218315.22.con.0008	htrB	vfdb_brucella_setB	13853	14779	-	100	98.92	VFG011420 (htrB) lipid A biosynthesis lauroyl acyltransferase [LPS (VF0367) - Immune modulation (VFC0258)] [Brucella melitensis biovar Abortus 2308]	Immune_modulation	WP_002963981	VIRULENCE	NA
FO700662	1218315.22.con.0015	BABS19	vfdb_brucella_setB	84481	86466	-	100	98.24	VFG044306 (BABS19_RS15905) TonB-dependent receptor [Direct heme uptake system (VF0693) - Nutritional/Metabolic factor (VFC0272)] [Brucella abortus S19]	Nutritional/Metabolic_factor	WP_002966591	VIRULENCE	NA
FO700662	1218315.22.con.0016	bepC	amrfinder	126675	128042	+	100	98.46	multidrug efflux RND transporter outer membrane subunit BepC	NA	AAN29871.1	AMR	EFFLUX
FO700662	1218315.22.con.0020	bepD	amrfinder	227079	228269	+	100	98.74	multidrug efflux RND transporter periplasmic adaptor subunit BepD	NA	AAN29240.1	AMR	EFFLUX
FO700662	1218315.22.con.0020	bepE	amrfinder	228269	231421	+	100	99.24	multidrug efflux RND transporter permease subunit BepE	NA	AAN29241.1	AMR	EFFLUX
FO700662	1218315.22.con.0005	bepF	amrfinder	6954	8186	+	100	99.51	multidrug efflux RND transporter periplasmic adaptor subunit BepF	NA	AAN33535.1	AMR	EFFLUX
FO700662	1218315.22.con.0005	bepG	amrfinder	8193	11408	+	99.81	98.97	multidrug efflux RND transporter permease subunit BepG	NA	AAN33534.1	AMR	EFFLUX
FO700662	1218315.22.con.0005	bmaA	vfdb_brucella_setB	155642	157250	-	50.6	88.15	VFG051123 (bmaA) autotransporter outer membrane beta-barrel domain-containing protein [BmaA (VF1339) - Adherence (VFC0001)] [Brucella suis 1330]	Adherence	WP_032449063.1	VIRULENCE	NA
FO700662	1218315.22.con.0001	BPE005	vfdb_brucella_setB	125280	125741	-	100	97.62	VFG051235 (BPE005) type IV secretion system effector cyclic nucleotide-binding domain-containing protein [T4SS secreted effectors (VF0695) - Effector delivery system (VFC0086)] [Brucella melitensis bv. 1 str. 16M]	Effector_delivery_system	WP_002965067.1	VIRULENCE	NA
FO700662	1218315.22.con.0012	BPE043	vfdb_brucella_setB	50667	55415	-	100	97.83	VFG051241 (BPE043) type IV secretion system effector [T4SS secreted effectors (VF0695) - Effector delivery system (VFC0086)] [Brucella canis ATCC 23365]	Effector_delivery_system	WP_004690831.1	VIRULENCE	NA
FO700662	1218315.22.con.0028	BPE123	vfdb_brucella_setB	44130	44591	+	100	97.62	VFG051248 (BPE123) type IV secretion system effector [T4SS secreted effectors (VF0695) - Effector delivery system (VFC0086)] [Brucella abortus S19]	Effector_delivery_system	WP_002966455.1	VIRULENCE	NA
FO700662	1218315.22.con.0007	BPE275	vfdb_brucella_setB	2333	3061	-	100	97.67	VFG051263 (BPE275) type IV secretion system effector rhomboid family intramembrane serine protease [T4SS secreted effectors (VF0695) - Effector delivery system (VFC0086)] [Brucella ovis ATCC 25840]	Effector_delivery_system	WP_002964379.1	VIRULENCE	NA
FO700662	1218315.22.con.0006	bspA	vfdb_brucella_setB	120445	121011	+	98.44	96.88	VFG051149 (bspA) type IV secretion system effector DUF2062 domain-containing protein [T4SS secreted effectors (VF0695) - Effector delivery system (VFC0086)] [Brucella melitensis bv. 1 str. 16M]	Effector_delivery_system	WP_002966733.1	VIRULENCE	NA
FO700662	1218315.22.con.0006	bspB	vfdb_brucella_setB	149194	149757	+	100	97.69	VFG051155 (bspB) type IV secretion system effector BspB [T4SS secreted effectors (VF0695) - Effector delivery system (VFC0086)] [Brucella canis ATCC 23365]	Effector_delivery_system	WP_004688183.1	VIRULENCE	NA
FO700662	1218315.22.con.0011	bspC	vfdb_brucella_setB	5180	5593	+	100	96.86	VFG051164 (bspC) type IV secretion system effector BspC [T4SS secreted effectors (VF0695) - Effector delivery system (VFC0086)] [Brucella canis ATCC 23365]	Effector_delivery_system	WP_002963960.1	VIRULENCE	NA
FO700662	1218315.22.con.0002	bspE	vfdb_brucella_setB	172988	173782	-	100	98.62	VFG051176 (bspE) type IV secretion system effector BspE [T4SS secreted effectors (VF0695) - Effector delivery system (VFC0086)] [Brucella melitensis bv. 1 str. 16M]	Effector_delivery_system	WP_002964749.1	VIRULENCE	NA
FO700662	1218315.22.con.0001	bspF	vfdb_brucella_setB	80254	81540	+	100	98.21	VFG051185 (bspF) type IV secretion system effector GNAT family N-acetyltransferase [T4SS secreted effectors (VF0695) - Effector delivery system (VFC0086)] [Brucella melitensis bv. 1 str. 16M]	Effector_delivery_system	WP_004684470.1	VIRULENCE	NA
FO700662	1218315.22.con.0028	bspJ	vfdb_brucella_setB	47205	47736	+	100	98.12	VFG051189 (bspJ) type IV secretion system effector BspJ [T4SS secreted effectors (VF0695) - Effector delivery system (VFC0086)] [Brucella abortus S19]	Effector_delivery_system	WP_002970489.1	VIRULENCE	NA
FO700662	1218315.22.con.0007	bspL	vfdb_brucella_setB	264673	265185	+	100	98.25	VFG051197 (bspL) type IV secretion system effector BspL [T4SS secreted effectors (VF0695) - Effector delivery system (VFC0086)] [Brucella abortus S19]	Effector_delivery_system	WP_002964622.1	VIRULENCE	NA
FO700662	1218315.22.con.0001	bvrR	vfdb_brucella_setB	188033	188752	+	100	98.75	VFG011627 (bvrR) response regulator transcription factor [BvrR-BvrS (VF0368) - Regulation (VFC0301)] [Brucella melitensis biovar Abortus 2308]	Regulation	WP_002965156	VIRULENCE	NA
FO700662	1218315.22.con.0001	bvrS	vfdb_brucella_setB	188862	190667	+	100	98.56	VFG019340 (bvrS) stimulus-sensing domain-containing protein [BvrR-BvrS (VF0368) - Regulation (VFC0301)] [Brucella melitensis ATCC 23457]	Regulation	WP_004684547	VIRULENCE	NA
FO700662	1218315.22.con.0020	cgs	vfdb_brucella_setB	44574	53177	+	100	98.42	VFG019244 (cgs) cyclic beta 1-2 glucan synthetase [CG (VF0366) - Immune modulation (VFC0258)] [Brucella suis ATCC 23445]	Immune_modulation	WP_006071951	VIRULENCE	NA
FO700662	1218315.22.con.0015	dhbA	vfdb_brucella_setB	109903	110679	-	100	98.2	VFG011620 (dhbA) 23-dihydro-23-dihydroxybenzoate dehydrogenase [Brucebactin (VF0692) - Nutritional/Metabolic factor (VFC0272)] [Brucella ovis ATCC 25840]	Nutritional/Metabolic_factor	WP_004688790	VIRULENCE	NA
FO700662	1218315.22.con.0015	dhbB	vfdb_brucella_setB	110679	111551	-	100	98.74	VFG011615 (dhbB) isochorismatase [Brucebactin (VF0692) - Nutritional/Metabolic factor (VFC0272)] [Brucella ovis ATCC 25840]	Nutritional/Metabolic_factor	WP_002967157	VIRULENCE	NA
FO700662	1218315.22.con.0015	dhbC	vfdb_brucella_setB	113329	114504	-	100	97.96	VFG011601 (dhbC) isochorismate synthase MenF [Brucebactin (VF0692) - Nutritional/Metabolic factor (VFC0272)] [Brucella melitensis bv. 1 str. 16M]	Nutritional/Metabolic_factor	WP_004681148	VIRULENCE	NA
FO700662	1218315.22.con.0015	dhbE	vfdb_brucella_setB	111603	113222	-	100	98.27	VFG019335 (dhbE) (23-dihydroxybenzoyl)adenylate synthase [Brucebactin (VF0692) - Nutritional/Metabolic factor (VFC0272)] [Brucella melitensis ATCC 23457]	Nutritional/Metabolic_factor	WP_004686826	VIRULENCE	NA
FO700662	1218315.22.con.0015	entD	vfdb_brucella_setB	109188	109928	-	100	97.3	VFG011624 (entD) 4'-phosphopantetheinyl transferase [Brucebactin (VF0692) - Nutritional/Metabolic factor (VFC0272)] [Brucella suis 1330]	Nutritional/Metabolic_factor	WP_002967156	VIRULENCE	NA
FO700662	1218315.22.con.0008	kdsA	vfdb_brucella_setB	71956	72787	+	99.76	98.8	VFG011414 (kdsA) 2-dehydro-3-deoxyphosphooctonate aldolase [LPS (VF0367) - Immune modulation (VFC0258)] [Brucella melitensis bv. 1 str. 16M]	Immune_modulation	WP_002964262	VIRULENCE	NA
FO700662	1218315.22.con.0018	kdsB	vfdb_brucella_setB	9896	10651	-	100	98.41	VFG011428 (kdsB) 3-deoxy-manno-octulosonate cytidylyltransferase [LPS (VF0367) - Immune modulation (VFC0258)] [Brucella ovis ATCC 25840]	Immune_modulation	WP_005977566	VIRULENCE	NA
FO700662	1218315.22.con.0006	lpsA	vfdb_brucella_setB	77072	79183	-	100	97.78	VFG011506 (lpsA) glycosyltransferase [LPS (VF0367) - Immune modulation (VFC0258)] [Brucella melitensis biovar Abortus 2308]	Immune_modulation	WP_002966727	VIRULENCE	NA
FO700662	1218315.22.con.0007	lpsB	vfdb_brucella_setB	252850	253914	-	100	98.12	VFG011511 (lpsB/lpcC) Lipopolysaccharide core biosynthesis mannosyltransferase LpcC [LPS (VF0367) - Immune modulation (VFC0258)] [Brucella melitensis biovar Abortus 2308]	Immune_modulation	WP_002964609	VIRULENCE	NA
FO700662	1218315.22.con.0008	lpxA	vfdb_brucella_setB	52190	53026	+	100	98.33	VFG011404 (lpxA) UDP-N-acetylglucosamine acyltransferase [LPS (VF0367) - Immune modulation (VFC0258)] [Brucella melitensis bv. 1 str. 16M]	Immune_modulation	WP_002964279	VIRULENCE	NA
FO700662	1218315.22.con.0008	lpxB	vfdb_brucella_setB	53906	55093	+	100	97.9	VFG011412 (lpxB) lipid-A-disaccharide synthase [LPS (VF0367) - Immune modulation (VFC0258)] [Brucella suis 1330]	Immune_modulation	WP_002964277	VIRULENCE	NA
FO700662	1218315.22.con.0007	lpxC	vfdb_brucella_setB	159536	160396	-	100	97.44	VFG011390 (lpxC) UDP-3-O-[3-hydroxymyristoyl] N-acetylglucosamine deacetylase [LPS (VF0367) - Immune modulation (VFC0258)] [Brucella melitensis biovar Abortus 2308]	Immune_modulation	WP_002964532	VIRULENCE	NA
FO700662	1218315.22.con.0008	lpxD	vfdb_brucella_setB	50660	51715	+	100	98.01	VFG011395 (lpxD) UDP-3-O-[3-hydroxymyristoyl] glucosamine N-acyltransferase [LPS (VF0367) - Immune modulation (VFC0258)] [Brucella melitensis biovar Abortus 2308]	Immune_modulation	WP_002964281	VIRULENCE	NA
FO700662	1218315.22.con.0006	lpxE	vfdb_brucella_setB	179189	179956	+	100	97.14	VFG011442 (lpxE) phosphatidylglycerophosphatase B [LPS (VF0367) - Immune modulation (VFC0258)] [Brucella suis 1330]	Immune_modulation	WP_004689599	VIRULENCE	NA
FO700662	1218315.22.con.0005	lpxK	vfdb_brucella_setB	111818	112843	-	100	98.15	VFG011533 (lpxK) tetraacyldisaccharide 4'-kinase [LPS (VF0367) - Immune modulation (VFC0258)] [Brucella melitensis bv. 1 str. 16M]	Immune_modulation	WP_002966366	VIRULENCE	NA
FO700662	1218315.22.con.0006	manAO-Ag	vfdb_brucella_setB	5926	7098	+	100	98.55	VFG002221 (manAO-Ag) mannose-6-phosphate isomerase [LPS (VF0367) - Immune modulation (VFC0258)] [Brucella melitensis bv. 1 str. 16M]	Immune_modulation	WP_002963690	VIRULENCE	NA
FO700662	1218315.22.con.0010	manBcore	vfdb_brucella_setB	224896	226329	+	100	97.35	VFG019236 (manBcore) phosphomannomutase [LPS (VF0367) - Immune modulation (VFC0258)] [Brucella suis ATCC 23445]	Immune_modulation	WP_004687427	VIRULENCE	NA
FO700662	1218315.22.con.0010	manCcore	vfdb_brucella_setB	226326	227741	+	100	98.09	VFG011528 (manCcore) mannose-1-phosphate guanylyltransferase/mannose-6-phosphate isomerase [LPS (VF0367) - Immune modulation (VFC0258)] [Brucella melitensis bv. 1 str. 16M]	Immune_modulation	WP_004681680	VIRULENCE	NA
FO700662	1218315.22.con.0006	manCO-Ag	vfdb_brucella_setB	4469	5893	+	100	98.67	VFG011463 (manCO-Ag) mannose-1-phosphate guanylyltransferase [LPS (VF0367) - Immune modulation (VFC0258)] [Brucella suis 1330]	Immune_modulation	WP_002963689	VIRULENCE	NA
FO700662	1218315.22.con.0013	per	vfdb_brucella_setB	2321	3424	+	100	98.82	VFG002226 (per) perosamine synthetase [LPS (VF0367) - Immune modulation (VFC0258)] [Brucella melitensis bv. 1 str. 16M]	Immune_modulation	WP_002963679	VIRULENCE	NA
FO700662	1218315.22.con.0020	pgm	vfdb_brucella_setB	98	1729	-	100	97.86	VFG011451 (pgm) phosphoglucomutase [LPS (VF0367) - Immune modulation (VFC0258)] [Brucella suis 1330]	Immune_modulation	WP_002967073	VIRULENCE	NA
FO700662	1218315.22.con.0006	pmm	vfdb_brucella_setB	3041	4444	+	100	96.65	VFG018263 (pmm) phosphomannomutase [LPS (VF0367) - Immune modulation (VFC0258)] [Brucella canis ATCC 23365]	Immune_modulation	WP_004690647	VIRULENCE	NA
FO700662	1218315.22.con.0007	ricA	vfdb_brucella_setB	5003	5530	-	100	98.86	VFG045340 (ricA) type IV secretion system effector RicA Rab2 interacting conserved protein A [T4SS secreted effectors (VF0695) - Effector delivery system (VFC0086)] [Brucella melitensis bv. 1 str. 16M]	Effector_delivery_system	WP_002964382	VIRULENCE	NA
FO700662	1218315.22.con.0010	ugpB	vfdb_brucella_setB	143795	145096	+	100	98.62	VFG043534 (ugpB) sn-glycerol-3-phosphate ABC transporter substrate-binding protein UgpB [SP41 (VF0694) - Adherence (VFC0001)] [Brucella melitensis bv. 1 str. 16M]	Adherence	WP_004681934	VIRULENCE	NA
FO700662	1218315.22.con.0037	vceA	vfdb_brucella_setB	41187	41503	+	99.69	97.16	VFG041431 (vceA) Type IV secretion system effector VceA [T4SS secreted effectors (VF0695) - Effector delivery system (VFC0086)] [Brucella melitensis bv. 1 str. 16M]	Effector_delivery_system	WP_002964730	VIRULENCE	NA
FO700662	1218315.22.con.0012	vceC	vfdb_brucella_setB	64453	65709	-	100	97.45	VFG051214 (vceC) type IV secretion system effector VceC [T4SS secreted effectors (VF0695) - Effector delivery system (VFC0086)] [Brucella abortus S19]	Effector_delivery_system	WP_002966824.1	VIRULENCE	NA
FO700662	1218315.22.con.0015	vibH	vfdb_brucella_setB	114645	115985	+	100	98.21	VFG011599 (vibH/entF) condensation domain-containing protein [Brucebactin (VF0692) - Nutritional/Metabolic factor (VFC0272)] [Brucella suis 1330]	Nutritional/Metabolic_factor	WP_002966562	VIRULENCE	NA
FO700662	1218315.22.con.0015	virB1	vfdb_brucella_setB	42080	42796	+	100	98.05	VFG011545 (virB1) type IV secretion system attachment mediating protein VirB1 Homolog [VirB type IV secretion system (VF0365) - Effector delivery system (VFC0086)] [Brucella suis 1330]	Effector_delivery_system	WP_004687568	VIRULENCE	NA
FO700662	1218315.22.con.0015	virB10	vfdb_brucella_setB	50276	51406	+	98.95	95.54	VFG011590 (virB10) type IV secretion system channel protein VirB10 [VirB type IV secretion system (VF0365) - Effector delivery system (VFC0086)] [Brucella ovis ATCC 25840]	Effector_delivery_system	WP_006014994	VIRULENCE	NA
FO700662	1218315.22.con.0015	virB11	vfdb_brucella_setB	51390	52475	+	100	98.53	VFG002218 (virB11) type IV secretion system protein ATPase VirB11 [VirB type IV secretion system (VF0365) - Effector delivery system (VFC0086)] [Brucella melitensis bv. 1 str. 16M]	Effector_delivery_system	WP_005972055	VIRULENCE	NA
FO700662	1218315.22.con.0015	virB12	vfdb_brucella_setB	52621	53138	+	99.81	98.46	VFG041369 (virB12) type IV secretion system protein VirB12 [VirB type IV secretion system (VF0365) - Effector delivery system (VFC0086)] [Brucella melitensis bv. 1 str. 16M]	Effector_delivery_system	WP_004681215	VIRULENCE	NA
FO700662	1218315.22.con.0015	virB2	vfdb_brucella_setB	43233	43540	+	96.86	92.21	VFG011548 (virB2) type IV secretion system protein VirB2 [VirB type IV secretion system (VF0365) - Effector delivery system (VFC0086)] [Brucella melitensis biovar Abortus 2308]	Effector_delivery_system	WP_002967165	VIRULENCE	NA
FO700662	1218315.22.con.0015	virB3	vfdb_brucella_setB	43560	43910	+	100	98.86	VFG011555 (virB3) type IV secretion system protein VirB3 [VirB type IV secretion system (VF0365) - Effector delivery system (VFC0086)] [Brucella suis 1330]	Effector_delivery_system	WP_002966512	VIRULENCE	NA
FO700662	1218315.22.con.0015	virB4	vfdb_brucella_setB	43910	46405	+	100	97.6	VFG011560 (virB4) type IV secretion system protein ATPase VirB4 [VirB type IV secretion system (VF0365) - Effector delivery system (VFC0086)] [Brucella suis 1330]	Effector_delivery_system	WP_004688809	VIRULENCE	NA
FO700662	1218315.22.con.0015	virB5	vfdb_brucella_setB	46410	47126	+	100	94.84	VFG002212 (virB5) type IV secretion system protein VirB5 [VirB type IV secretion system (VF0365) - Effector delivery system (VFC0086)] [Brucella melitensis bv. 1 str. 16M]	Effector_delivery_system	WP_002966514	VIRULENCE	NA
FO700662	1218315.22.con.0015	virB6	vfdb_brucella_setB	47311	48354	+	100	96.17	VFG011570 (virB6) type IV secretion system channel protein VirB6 [VirB type IV secretion system (VF0365) - Effector delivery system (VFC0086)] [Brucella suis 1330]	Effector_delivery_system	WP_002969266	VIRULENCE	NA
FO700662	1218315.22.con.0015	virB7	vfdb_brucella_setB	48518	48691	+	100	97.13	VFG002214 (virB7) type IV secretion system protein VirB7 [VirB type IV secretion system (VF0365) - Effector delivery system (VFC0086)] [Brucella melitensis bv. 1 str. 16M]	Effector_delivery_system	WP_002966516	VIRULENCE	NA
FO700662	1218315.22.con.0015	virB8	vfdb_brucella_setB	48694	49413	+	100	95	VFG002215 (virB8) type IV secretion system protein VirB8 [VirB type IV secretion system (VF0365) - Effector delivery system (VFC0086)] [Brucella melitensis bv. 1 str. 16M]	Effector_delivery_system	WP_002966517	VIRULENCE	NA
FO700662	1218315.22.con.0015	virB9	vfdb_brucella_setB	49410	50279	+	100	95.4	VFG011582 (virB9) type IV secretion system channel protein VirB9 [VirB type IV secretion system (VF0365) - Effector delivery system (VFC0086)] [Brucella melitensis biovar Abortus 2308]	Effector_delivery_system	WP_002966518	VIRULENCE	NA
FO700662	1218315.22.con.0005	waaA	vfdb_brucella_setB	112846	114186	-	100	98.21	VFG019242 (waaA/kdtA) lipid IV(A) 3-deoxy-D-manno-octulosonic acid transferase [LPS (VF0367) - Immune modulation (VFC0258)] [Brucella suis ATCC 23445]	Immune_modulation	WP_002966367	VIRULENCE	NA
FO700662	1218315.22.con.0036	wbdA	vfdb_brucella_setB	131204	132763	+	100	99.74	VFG011518 (wbdA) mannosyltransferase [LPS (VF0367) - Immune modulation (VFC0258)] [Brucella suis 1330]	Immune_modulation	WP_004690815	VIRULENCE	NA
FO700662	1218315.22.con.0032	wbkA	vfdb_brucella_setB	536	1654	+	100	99.37	VFG011473 (wbkA) mannosyltransferase [LPS (VF0367) - Immune modulation (VFC0258)] [Brucella suis 1330]	Immune_modulation	WP_002963682	VIRULENCE	NA
FO700662	1218315.22.con.0013	wbkB	vfdb_brucella_setB	4973	5827	+	100	98.71	VFG002229 (wbkB) perosamine synthetase WbkB [LPS (VF0367) - Immune modulation (VFC0258)] [Brucella melitensis bv. 1 str. 16M]	Immune_modulation	WP_002963676	VIRULENCE	NA
FO700662	1218315.22.con.0013	wbkC	vfdb_brucella_setB	5854	6633	+	100	100	VFG002230 (wbkC) GDP-mannose 46-dehydratase / GDP-4-amino-46-dideoxy-D-mannose formyltransferase [LPS (VF0367) - Immune modulation (VFC0258)] [Brucella melitensis bv. 1 str. 16M]	Immune_modulation	WP_002963675	VIRULENCE	NA
FO700662	1218315.22.con.0036	wboA	vfdb_brucella_setB	129975	131207	+	100	99.68	VFG011444 (wboA) glycosyltransferase [LPS (VF0367) - Immune modulation (VFC0258)] [Brucella melitensis bv. 1 str. 16M]	Immune_modulation	WP_002966810	VIRULENCE	NA
FO700662	1218315.22.con.0013	wbpL	vfdb_brucella_setB	10309	11316	+	100	97.52	VFG011519 (wbpL) undecaprenyl-phosphate alpha-N-acetylglucosaminyltransferase [LPS (VF0367) - Immune modulation (VFC0258)] [Brucella melitensis bv. 1 str. 16M]	Immune_modulation	WP_002963669	VIRULENCE	NA
FO700662	1218315.22.con.0006	wbpZ	vfdb_brucella_setB	7181	8290	+	100	97.84	VFG011455 (wbpZ) mannosyltransferase C [LPS (VF0367) - Immune modulation (VFC0258)] [Brucella suis 1330]	Immune_modulation	WP_002969456	VIRULENCE	NA
FO700662	1218315.22.con.0013	wzm	vfdb_brucella_setB	3439	4221	+	100	99.23	VFG002227 (wzm) O-antigen export system permease protein [LPS (VF0367) - Immune modulation (VFC0258)] [Brucella melitensis bv. 1 str. 16M]	Immune_modulation	WP_004683211	VIRULENCE	NA
FO700662	1218315.22.con.0013	wzt	vfdb_brucella_setB	4218	4976	+	100	99.47	VFG002228 (wzt) O-antigen export system ATP-binding protein [LPS (VF0367) - Immune modulation (VFC0258)] [Brucella melitensis bv. 1 str. 16M]	Immune_modulation	WP_002963677	VIRULENCE	NA
